# Supplementary material for: The Identification of a Novel Nucleomodulin MbovP467 of Mycoplasmopsis bovis and Its Potential Contribution in Pathogenesis
Source: Cells. 2024 Mar 29;13(7):604. doi: 10.3390/cells13070604 (PMC11011252; doi:10.3390/cells13070604)
Supplement: Supplementary file 1 [file cells-13-00604-s001.zip]

Archive with 5 entries (5 files):
- Supllementary Figures S1,S2,S3.pdf
- Supplementary table legend.pdf
- Table S1 Treatment_vs_Con.All_DEG.xls
- Table S2 Treatment_vs_Con.DEG_up.anno.xls
- Table S3 Treatment_vs_Con.DEG_down.anno.xls
