# Supplementary material for: The Identification of a Novel Nucleomodulin MbovP467 of Mycoplasmopsis bovis and Its Potential Contribution in Pathogenesis
Source: Cells. 2024 Mar 29;13(7):604. doi: 10.3390/cells13070604 (PMC11011252; doi:10.3390/cells13070604)
Supplement: Supplementary file 1 [file cells-13-00604-s001.zip › Table S1 Treatment_vs_Con.All_DEG.xls]

Gene	Treatment_1	Treatment_2	Treatment_3	Con_1	Con_2	Con_3	logFC	logCPM	PValue	FDR	GeneInfo	GeneName	GO	KEGG	NR
SLC2A3	694.96	722.12	713.83	66.72	61.85	61.20	3.47014003563032	9.19697199032077	0	0	AC_000162.1:101896620-101909526:-	gene6752	NA	NA	PREDICTED: solute carrier family 2, facilitated glucose transporter member 3 [Chrysemys picta bellii]
DDIT4	121.69	117.03	120.99	11.02	11.63	12.32	3.34471319624685	5.60027383224579	0	0	AC_000185.1:28483402-28485434:+	gene29582	NA	DDIT4, REDD1; DNA-damage-inducible transcript 4; K08270	PREDICTED: DNA damage-inducible transcript 4 protein [Chrysemys picta bellii]
ADM	117.19	121.24	118.15	14.82	11.93	12.07	3.16993902490628	5.32596010550297	0	0	AC_000172.1:42911038-42913361:-	gene17583	NA	ADM; adrenomedullin; K12333	adrenomedullin, partial [Columba livia]
CXCL5	536.68	517.96	515.35	54.76	56.39	67.97	3.10842335224372	6.6865790412414	0	0	AC_000163.1:90645963-90648082:+	gene7843	13;GO:0005153,molecular_function interleukin-8 receptor binding;GO:0005615,cellular_component extracellular space;GO:0006954,biological_process inflammatory response;GO:0006955,biological_process immune response;GO:0007186,biological_process G-protein coupled receptor signaling pathway;GO:0008009,molecular_function chemokine activity;GO:0030593,biological_process neutrophil chemotaxis;GO:0032496,…	CXCL5_6, SCYB5_6; C-X-C motif chemokine 5/6; K05506	interleukin-8 precursor [Gallus gallus]
BNIP3	454.47	466.70	446.25	60.00	60.34	63.21	2.87832025788729	7.18208639438101	0	0	AC_000183.1:51353507-51357471:-	gene28939	3;GO:0005740,cellular_component mitochondrial envelope;GO:0016021,cellular_component integral component of membrane;GO:0043065,biological_process positive regulation of apoptotic process	BNIP3; BCL2/adenovirus E1B 19 kDa protein-interacting protein 3; K15464	PREDICTED: BCL2/adenovirus E1B 19 kDa protein-interacting protein 3-like [Latimeria chalumnae]
NDRG1	450.09	445.47	460.22	76.63	77.51	76.05	2.54197659930078	8.27433268130127	0	0	AC_000171.1:9109740-9165928:+	gene16582	NA	NA	PREDICTED: protein NDRG1 isoform X1 [Chrysemys picta bellii]
HK2	57.77	59.19	58.97	15.73	15.88	16.82	1.84167249221788	6.72811600344153	0	0	AC_000168.1:9722666-9791764:-	gene13458	NA	HK; hexokinase [EC:2.7.1.1]; K00844	PREDICTED: hexokinase-2 [Chrysemys picta bellii]
ND1	2278.90	2268.38	2253.45	4169.06	4178.95	4214.87	-0.902150232397124	11.5935744316387	1.32396213382631e-313	2.05396175536478e-310	NC_006853.1:3100-4056:+	gene32454	3;GO:0005743,cellular_component mitochondrial inner membrane;GO:0008137,molecular_function NADH dehydrogenase (ubiquinone) activity;GO:0016021,cellular_component integral component of membrane	ND1; NADH-ubiquinone oxidoreductase chain 1 [EC:7.1.1.2]; K03878	NADH dehydrogenase subunit 1 [Ateleopus japonicus]
HSPA1A	542.99	538.40	545.61	273.44	271.63	280.67	0.961125586570053	9.62434766960483	7.22349173307276e-266	9.96119509990734e-263	AC_000180.1:27331771-27333870:-	gene26234	1;GO:0005524,molecular_function ATP binding	HSPA1s; heat shock 70kDa protein 1/2/6/8; K03283	heat shock protein 70 [Pelophylax lessonae]
EGLN3	111.11	112.29	117.23	29.57	33.43	30.18	1.86086366034684	5.76416840689569	2.97524320598582e-259	3.692574342949e-256	AC_000178.1:44805297-44834310:-	gene24655	NA	EGLN, HPH; hypoxia-inducible factor prolyl hydroxylase [EC:1.14.11.29]; K09592	PREDICTED: egl nine homolog 3 isoform X3 [Chelonia mydas]
CEMIP	61.70	62.59	63.15	27.86	29.46	28.71	1.10851533671582	7.55850178908106	3.0599010054736e-233	3.45240285263026e-230	AC_000178.1:27140036-27300593:+	gene24466	15;GO:0004415,molecular_function hyalurononglucosaminidase activity;GO:0005540,molecular_function hyaluronic acid binding;GO:0005783,cellular_component endoplasmic reticulum;GO:0005886,cellular_component plasma membrane;GO:0007605,biological_process sensory perception of sound;GO:0010800,biological_process positive regulation of peptidyl-threonine phosphorylation;GO:0030214,biological_process hya…	NA	PREDICTED: protein KIAA1199 homolog [Pelodiscus sinensis]
VWA5A	60.11	58.92	57.83	23.83	23.29	22.62	1.32626502131409	6.63330146724108	5.3766141455286e-230	5.56076318001296e-227	AC_000186.1:27193385-27222075:+	gene30008	NA	NA	MGC68953 protein [Xenopus laevis]
CYP1A1	35.24	37.95	39.40	3.29	2.74	4.96	3.30750844727825	5.10828839897815	4.65780192877012e-229	4.44676767215123e-226	AC_000178.1:34340249-34346365:+	gene24582	4;GO:0005506,molecular_function iron ion binding;GO:0005789,cellular_component endoplasmic reticulum membrane;GO:0020037,molecular_function heme binding;GO:0070330,molecular_function aromatase activity	CYP1A1; cytochrome P450 family 1 subfamily A1 [EC:1.14.14.1]; K07408	cytochrome P450 1A5-like [Phalacrocorax carbo]
BHLHE40	443.49	441.09	451.25	232.12	233.41	237.72	0.908422098991636	8.72497048405681	2.88170363224512e-219	2.5546302699853e-216	AC_000179.1:21492895-21498539:-	gene25297	NA	BHLHB2, DEC1; class B basic helix-loop-helix protein 2; K03729	PREDICTED: class E basic helix-loop-helix protein 40 [Aquila chrysaetos canadensis]
SLC16A3	122.65	124.20	131.72	49.65	52.56	50.99	1.28996310946901	7.02534077381736	4.76002426501834e-217	3.93844407687618e-214	AC_000176.1:51243971-51256022:-	gene23405	NA	SLC16A3; MFS transporter, MCT family, solute carrier family 16 (monocarboxylic acid transporters), member 3; K08180	PREDICTED: monocarboxylate transporter 4 [Corvus cornix cornix]
PTGES	200.27	186.31	178.91	53.08	51.08	53.95	1.81963648420799	5.86332318473267	2.03584622858953e-206	1.57918047143904e-203	AC_000168.1:100143652-100155090:-	gene14420	NA	PTGES; microsomal prostaglandin-E synthase 1 [EC:5.3.99.3]; K15729	PREDICTED: prostaglandin E synthase [Python bivittatus]
ERO1A	179.00	181.77	176.97	88.20	88.29	83.51	1.0328876007373	7.56413894877897	7.8588790648718e-194	5.73744400436023e-191	AC_000167.1:11438272-11491345:+	gene11996	NA	ERO1L; ERO1-like protein alpha [EC:1.8.4.-]; K10950	PREDICTED: ERO1-like protein alpha [Chrysemys picta bellii]
ELF3	33.04	33.53	36.69	4.21	5.06	5.56	2.78322031014755	4.57637788215653	4.77412946714321e-186	3.29176226759524e-183	AC_000173.1:70826651-70830814:+	gene19440	6;GO:0003700,molecular_function DNA binding transcription factor activity;GO:0005634,cellular_component nucleus;GO:0006366,biological_process transcription from RNA polymerase II promoter;GO:0006954,biological_process inflammatory response;GO:0030855,biological_process epithelial cell differentiation;GO:0043565,molecular_function sequence-specific DNA binding	NA	PREDICTED: ETS-related transcription factor Elf-3 isoform X2 [Alligator sinensis]
SLC2A1	137.30	137.28	136.28	67.63	63.51	66.21	1.03791245092323	7.24911294192648	2.92068091180594e-182	1.90781951560124e-179	AC_000160.1:103902893-103931096:+	gene4032	2;GO:0005355,molecular_function glucose transmembrane transporter activity;GO:0016021,cellular_component integral component of membrane	SLC2A1, GLUT1; MFS transporter, SP family, solute carrier family 2 (facilitated glucose transporter), member 1; K07299	Slc2a14 protein [Xenopus laevis]
ND2	2296.73	2289.91	2244.51	3745.10	3682.60	3692.40	-0.719704381176983	11.6083521031748	2.96756906130088e-178	1.84152498099026e-175	NC_006853.1:4265-5307:+	gene32455	5;GO:0005743,cellular_component mitochondrial inner membrane;GO:0006120,biological_process mitochondrial electron transport, NADH to ubiquinone;GO:0008137,molecular_function NADH dehydrogenase (ubiquinone) activity;GO:0016021,cellular_component integral component of membrane;GO:0070469,cellular_component respiratory chain	ND2; NADH-ubiquinone oxidoreductase chain 2 [EC:7.1.1.2]; K03879	NADH dehydrogenase subunit 2 (mitochondrion) (mitochondrion) [Moringua microchir]
CXCL3	98.90	100.66	105.49	16.40	10.49	14.12	2.84444871430839	4.3116551104859	3.93856867513889e-178	2.32769408700708e-175	AC_000163.1:90811061-90813087:+	gene7850	13;GO:0005153,molecular_function interleukin-8 receptor binding;GO:0005615,cellular_component extracellular space;GO:0006954,biological_process inflammatory response;GO:0006955,biological_process immune response;GO:0007186,biological_process G-protein coupled receptor signaling pathway;GO:0008009,molecular_function chemokine activity;GO:0030593,biological_process neutrophil chemotaxis;GO:0032496,…	CXCL1_2_3, GRO; C-X-C motif chemokine 1/2/3; K05505	interleukin-8 precursor [Gallus gallus]
ANKRD1	361.12	354.21	347.55	644.39	629.36	652.10	-0.874491860006909	8.89850966260202	1.32870065017811e-174	7.49568353152752e-172	AC_000183.1:12571208-12580580:-	gene28471	NA	NA	PREDICTED: ankyrin repeat domain-containing protein 1 isoform X2 [Chrysemys picta bellii]
PNRC1	60.71	62.49	61.14	20.76	19.61	21.96	1.54002617505696	5.53815217157005	4.52616305117223e-172	2.44235694035211e-169	AC_000166.1:61921604-61925716:-	gene11448	NA	NA	proline-rich nuclear receptor coactivator 1 [Gallus gallus]
GRO1	71.48	80.99	71.51	4.87	5.49	5.98	3.7551730189193	3.81159322125656	5.24396399827348e-167	2.71178488260717e-164	AC_000163.1:90822747-90824841:+	gene7851	7;GO:0005153,molecular_function interleukin-8 receptor binding;GO:0005615,cellular_component extracellular space;GO:0006954,biological_process inflammatory response;GO:0006955,biological_process immune response;GO:0008009,molecular_function chemokine activity;GO:0030593,biological_process neutrophil chemotaxis;GO:0042119,biological_process neutrophil activation	CXCL1_2_3, GRO; C-X-C motif chemokine 1/2/3; K05505	PREDICTED: interleukin-8-like [Pelodiscus sinensis]
PFKFB3	42.63	43.32	45.84	14.91	14.30	15.91	1.5226616484238	5.65790106326376	4.04177858646556e-162	2.00650056146496e-159	AC_000170.1:17380739-17458018:-	gene15410	4;GO:0003873,molecular_function 6-phosphofructo-2-kinase activity;GO:0005524,molecular_function ATP binding;GO:0006000,biological_process fructose metabolic process;GO:0006003,biological_process fructose 2,6-bisphosphate metabolic process	PFKFB3; 6-phosphofructo-2-kinase / fructose-2,6-biphosphatase 3 [EC:2.7.1.105 3.1.3.46]; K01103	PREDICTED: 6-phosphofructo-2-kinase/fructose-2,6-bisphosphatase 3 isoform X3 [Calypte anna]
TNS4	36.77	36.60	37.57	72.00	71.83	70.43	-0.966288865041103	6.8455615076038	1.90764302439502e-156	9.10606060606409e-154	AC_000176.1:41348290-41374450:-	gene23069	NA	NA	PREDICTED: tensin-4 [Chrysemys picta bellii]
NFIL3	38.29	38.83	37.72	13.00	12.35	13.22	1.55192352260265	5.21907199100462	1.5705656380494e-154	7.21936671623375e-152	AC_000165.1:87878330-87893188:+	gene10811	NA	NFIL3, E4BP4; nuclear factor, interleukin 3 regulated; K09059	PREDICTED: nuclear factor interleukin-3-regulated protein [Chrysemys picta bellii]
KDM3A	42.20	43.42	43.89	21.16	22.69	22.17	0.957059258503961	7.07048585015941	7.10979662743806e-140	3.15141735511192e-137	AC_000168.1:48248707-48305053:-	gene13846	NA	KDM3; [histone H3]-dimethyl-L-lysine9 demethylase [EC:1.14.11.65]; K15601	PREDICTED: lysine-specific demethylase 3A [Chrysemys picta bellii]
VLDLR	22.95	22.95	21.28	6.20	7.26	7.22	1.68863596522252	5.28475136889665	5.08506338982142e-139	2.17623178383013e-136	AC_000165.1:42109678-42141155:-	gene10300	NA	NA	PREDICTED: very low-density lipoprotein receptor isoform X3 [Chelonia mydas]
CXCL16	274.39	277.58	274.73	149.37	154.33	151.04	0.846740671084191	7.35669106246578	5.26412692384942e-139	2.17776930839651e-136	AC_000176.1:27249527-27253097:+	gene22627	NA	CXCL16; C-X-C motif chemokine 16; K10035	PREDICTED: C-X-C motif chemokine 16-like isoform X2 [Xenopus (Silurana) tropicalis]
RBM3	539.25	516.99	528.91	886.92	882.63	908.19	-0.773190455316848	8.41823938340294	2.23181899295099e-133	8.93519532952088e-131	AC_000187.1:91768025-91771881:+	gene31672	NA	NA	PREDICTED: putative RNA-binding protein 3 isoform X1 [Anolis carolinensis]
CTGF	258.27	255.61	260.12	454.91	495.02	458.73	-0.879316209953746	8.5716278563151	4.19489278887882e-133	1.62696295008672e-130	AC_000166.1:70873215-70876451:-	gene11529	NA	CTGF, CCN2, IGFBP8; connective tissue growth factor (insulin-like growth factor-binding protein 8); K06827	PREDICTED: connective tissue growth factor [Pseudopodoces humilis]
SRL	13.66	15.00	15.66	3.03	3.41	2.90	2.23595578228125	4.51007264739623	1.43034803811782e-129	5.3794089397213e-127	AC_000182.1:3390323-3427353:-	gene27643	NA	NA	PREDICTED: sarcalumenin [Melopsittacus undulatus]
CDH4	5.23	6.08	5.55	0.19	0.37	0.31	4.28632478996097	3.19492520444964	6.70831654373062e-128	2.44873284188943e-125	AC_000170.1:55668695-56155580:-	gene15926	NA	CDH4; cadherin 4, type 1, R-cadherin; K06797	PREDICTED: cadherin-4 isoform X1 [Chrysemys picta bellii]
ALDOA	752.75	759.14	735.32	461.19	461.45	470.73	0.672567509232605	9.57109646120906	1.51564921331383e-124	5.37449211041083e-122	AC_000182.1:26470485-26483394:-	gene27930	2;GO:0004332,molecular_function fructose-bisphosphate aldolase activity;GO:0006096,biological_process glycolytic process	ALDO; fructose-bisphosphate aldolase, class I [EC:4.1.2.13]; K01623	LOC100037142 protein [Xenopus laevis]
BNIP3L	168.16	176.11	177.87	87.39	84.99	84.95	1.00168635469801	6.45128394208687	1.63526010356298e-123	5.63755920703338e-121	AC_000165.1:74924183-74949658:+	gene10653	NA	BNIP3L; BCL2/adenovirus E1B 19 kDa protein-interacting protein 3-like; K15465	PREDICTED: BCL2/adenovirus E1B 19 kDa protein-interacting protein 3-like [Picoides pubescens]
PLOD2	314.07	311.38	308.06	199.30	197.89	196.25	0.636833731555361	9.19010025229065	2.42954974468839e-123	8.14949780576421e-121	AC_000158.1:123322466-123444003:+	gene927	NA	PLOD2; procollagen-lysine,2-oxoglutarate 5-dioxygenase 2 [EC:1.14.11.4]; K13645	PREDICTED: procollagen-lysine,2-oxoglutarate 5-dioxygenase 2 isoform X1 [Ficedula albicollis]
DHRS9	195.66	200.45	188.83	97.81	104.97	100.23	0.935015976818593	7.16948333466811	1.35541315608634e-122	4.42685070531251e-120	AC_000159.1:27116744-27140610:-	gene1518	NA	DHRS9; dehydrogenase/reductase SDR family member 9 [EC:1.1.-.-]; K11149	PREDICTED: dehydrogenase/reductase SDR family member 9 [Chelonia mydas]
LDHA	2579.74	2525.03	2496.44	1613.27	1600.49	1636.13	0.631451812716608	11.2460163009865	1.26531982812956e-118	4.02663702228615e-116	AC_000186.1:26543854-26555892:-	gene29965	NA	LDH, ldh; L-lactate dehydrogenase [EC:1.1.1.27]; K00016	PREDICTED: L-lactate dehydrogenase A chain isoform X1 [Calypte anna]
SCEL	178.31	185.02	179.17	108.89	108.83	104.64	0.734574501864413	8.29032083542343	5.09767339406774e-118	1.58168061234437e-115	AC_000169.1:53032434-53156625:+	gene14990	NA	NA	PREDICTED: sciellin isoform X5 [Chrysemys picta bellii]
PGK1	961.52	943.55	948.49	609.80	617.63	624.11	0.607313138241216	9.94365335436614	6.4865179826381e-117	1.96351645567126e-114	AC_000187.1:79282706-79305386:-	gene31501	3;GO:0004618,molecular_function phosphoglycerate kinase activity;GO:0005524,molecular_function ATP binding;GO:0006096,biological_process glycolytic process	PGK, pgk; phosphoglycerate kinase [EC:2.7.2.3]; K00927	PREDICTED: phosphoglycerate kinase-like [Ficedula albicollis]
CCNG2	21.91	21.70	21.76	4.50	3.65	4.63	2.31783208791795	3.87976866611102	9.83825056541493e-117	2.90720304208011e-114	AC_000163.1:93746610-93758040:+	gene7896	1;GO:0051726,biological_process regulation of cell cycle	CCNG2; cyclin G2; K10146	PREDICTED: cyclin-G2 [Alligator sinensis]
NFKBIA	26.64	27.77	28.26	5.29	6.74	5.79	2.21153189690804	4.09501151685118	3.00101133718947e-116	8.66175621066477e-114	AC_000178.1:46065545-46068942:-	gene24681	NA	NFKBIA; NF-kappa-B inhibitor alpha; K04734	PREDICTED: NF-kappa-B inhibitor alpha [Aquila chrysaetos canadensis]
TNXB	32.89	34.02	35.20	20.10	19.79	19.95	0.753198164816151	8.3825230577738	2.48753710210984e-115	7.01655067597393e-113	AC_000180.1:27085493-27140674:-	gene26216	NA	TN; tenascin; K06252	PREDICTED: tenascin-X [Alligator sinensis]
IER3	176.71	169.08	176.84	59.54	71.49	71.57	1.3555937125081	5.87865186945833	3.44018132178035e-113	9.4880200854702e-111	AC_000180.1:28088454-28089726:+	gene26295	NA	NA	PREDICTED: radiation-inducible immediate-early gene IEX-1 [Chrysemys picta bellii]
KIAA1217	47.44	49.69	51.52	27.40	26.73	27.68	0.842836028461746	7.80775154244769	1.47596519256614e-112	3.98221826194311e-110	AC_000170.1:25331705-25683657:+	gene15482	NA	NA	PREDICTED: sickle tail protein homolog [Chelonia mydas]
PDK1	36.09	39.52	38.16	12.37	13.92	11.13	1.59770515736913	5.11934968238865	1.41097601082566e-111	3.72587729156537e-109	AC_000159.1:24065276-24107467:-	gene1474	NA	PDK1; pyruvate dehydrogenase kinase isoform 1 [EC:2.7.11.2]; K12077	PREDICTED: [Pyruvate dehydrogenase [lipoamide]] kinase isozyme 1, mitochondrial isoform X1 [Geospiza fortis]
LBH	143.03	136.25	139.53	49.09	41.07	39.46	1.66956199089066	4.94113756606852	2.47782877605868e-111	6.40673602909672e-109	AC_000168.1:69592077-69618485:-	gene13993	NA	NA	PREDICTED: protein LBH-like [Alligator mississippiensis]
P4HA1	221.09	213.20	213.04	128.07	120.30	119.41	0.798153880398224	8.15737895572081	1.98934440979936e-108	5.03872519796324e-106	AC_000185.1:29229388-29329582:-	gene29595	NA	P4HA; prolyl 4-hydroxylase [EC:1.14.11.2]; K00472	PREDICTED: prolyl 4-hydroxylase subunit alpha-1 isoform X4 [Chrysemys picta bellii]
PPP1R3C	19.04	18.87	20.28	3.32	3.12	3.34	2.54604248159949	3.57604182694806	1.64059131451888e-107	4.07227576089877e-105	AC_000183.1:13270021-13274922:-	gene28476	NA	PPP1R3; protein phosphatase 1 regulatory subunit 3A/B/C/D/E; K07189	PREDICTED: protein phosphatase 1 regulatory subunit 3C [Chrysemys picta bellii]
ATP6	4756.43	4825.89	4583.44	7290.01	7546.15	7255.94	-0.657655505679992	12.0089638850591	4.84852259308071e-106	1.17990223338676e-103	NC_006853.1:8289-8970:+	gene32459	5;GO:0005743,cellular_component mitochondrial inner membrane;GO:0015078,molecular_function hydrogen ion transmembrane transporter activity;GO:0015986,biological_process ATP synthesis coupled proton transport;GO:0016021,cellular_component integral component of membrane;GO:0045263,cellular_component proton-transporting ATP synthase complex, coupling factor F(o)	ATPeF0A, MTATP6, ATP6; F-type H+-transporting ATPase subunit a; K02126	ATP synthase F0 subunit 6 (mitochondrion) [Scytalopus magellanicus]
DDX21	108.69	110.53	105.73	186.87	177.15	176.63	-0.751648726882655	8.40392220765051	2.04674732614216e-105	4.8850348201443e-103	AC_000185.1:25376358-25399769:+	gene29533	NA	NA	PREDICTED: nucleolar RNA helicase 2-like [Chelonia mydas]
SQLE	198.39	198.60	190.95	107.50	116.01	113.31	0.788700683152633	8.05931354694339	1.96794168205632e-104	4.60832532377378e-102	AC_000171.1:16723392-16745626:-	gene16633	NA	SQLE, ERG1; squalene monooxygenase [EC:1.14.14.17]; K00511	PREDICTED: squalene monooxygenase [Chrysemys picta bellii]
TAGLN	73.10	66.39	71.93	163.66	174.99	193.03	-1.34669762540657	6.19360999928632	3.64350451878105e-104	8.37398788566511e-102	AC_000172.1:28318369-28323667:+	gene17398	NA	NA	PREDICTED: transgelin [Melopsittacus undulatus]
MYC	81.51	78.85	78.87	132.20	137.19	136.71	-0.778621504876375	7.13630989389013	5.57931755257149e-104	1.25899836627209e-101	AC_000171.1:13769241-13775688:-	gene16614	NA	MYC; Myc proto-oncogene protein; K04377	PREDICTED: myc proto-oncogene protein [Anolis carolinensis]
TNFAIP3	14.52	15.35	15.39	4.99	4.87	4.80	1.60694267245252	4.62897365509323	4.50476606463086e-103	9.98368779073815e-101	AC_000166.1:76762929-76778565:+	gene11607	4;GO:0003677,molecular_function DNA binding;GO:0008270,molecular_function zinc ion binding;GO:0016567,biological_process protein ubiquitination;GO:0016579,biological_process protein deubiquitination	TNFAIP3, A20, OTUD7C; tumor necrosis factor, alpha-induced protein 3 [EC:3.4.19.12]; K11859	Tumor necrosis factor alpha-induced protein 3 [Phoenicopterus ruber ruber]
IGFBP2	118.97	120.72	121.70	65.64	64.04	67.58	0.853309989263534	6.58156400139446	4.47566976437446e-102	9.74518200800902e-100	AC_000159.1:105338357-105367086:+	gene1985	5;GO:0001558,biological_process regulation of cell growth;GO:0005576,cellular_component extracellular region;GO:0031994,molecular_function insulin-like growth factor I binding;GO:0031995,molecular_function insulin-like growth factor II binding;GO:0043567,biological_process regulation of insulin-like growth factor receptor signaling pathway	NA	insulin-like growth factor-binding protein 2 precursor [Gallus gallus]
EFNA1	80.36	79.75	85.65	30.68	34.88	31.19	1.33582913507359	5.19862327023954	1.86562386758375e-98	3.99211341734171e-96	AC_000160.1:15521492-15528093:-	gene2869	NA	EFNA; ephrin-A; K05462	PREDICTED: ephrin-A1 [Chelonia mydas]
ERRFI1	32.38	34.16	32.43	13.50	11.60	12.54	1.36796133928798	5.04346820648137	1.91667865448065e-97	4.03184725097616e-95	AC_000173.1:46201191-46215465:+	gene19086	NA	NA	PREDICTED: ERBB receptor feedback inhibitor 1 [Tyto alba]
LOXL2	140.54	146.69	145.95	86.74	85.75	89.69	0.705949913558504	7.99718205367376	3.29196584352798e-97	6.80943134733763e-95	AC_000165.1:71278581-71390893:-	gene10618	4;GO:0005044,molecular_function scavenger receptor activity;GO:0005507,molecular_function copper ion binding;GO:0016020,cellular_component membrane;GO:0016641,molecular_function oxidoreductase activity, acting on the CH-NH2 group of donors, oxygen as acceptor	NA	PREDICTED: lysyl oxidase homolog 2 [Caprimulgus carolinensis]
EIF4A2	389.06	388.17	380.01	249.49	236.61	241.35	0.652006857907219	8.69831658388786	1.67782827652894e-94	3.41369290819684e-92	AC_000158.1:81057775-81064329:-	gene560	10;GO:0003676,molecular_function nucleic acid binding;GO:0003743,molecular_function translation initiation factor activity;GO:0004004,molecular_function ATP-dependent RNA helicase activity;GO:0004386,molecular_function helicase activity;GO:0005524,molecular_function ATP binding;GO:0005730,cellular_component nucleolus;GO:0005737,cellular_component cytoplasm;GO:0006413,biological_process translatio…	NA	PREDICTED: eukaryotic initiation factor 4A-II isoform X1 [Xenopus (Silurana) tropicalis]
COX3	5579.08	5506.52	5396.35	7956.31	7893.25	8068.90	-0.553985848270392	12.3627558174692	5.32854929541085e-94	1.06665524686039e-91	NC_006853.1:8969-9750:+	gene32460	4;GO:0004129,molecular_function cytochrome-c oxidase activity;GO:0005739,cellular_component mitochondrion;GO:0016021,cellular_component integral component of membrane;GO:0019646,biological_process aerobic electron transport chain	COX3; cytochrome c oxidase subunit 3; K02262	cytochrome c oxidase subunit III (mitochondrion) [Chelonia mydas]
CITED2	120.03	119.08	125.95	51.80	61.63	52.46	1.12977256536544	6.21823006667502	7.12920089218893e-93	1.40445257576122e-90	AC_000166.1:78070986-78073397:-	gene11619	NA	CITED2; Cbp/p300-interacting transactivator 2; K21361	PREDICTED: cbp/p300-interacting transactivator 2 [Chelonia mydas]
NOP56	218.66	211.51	219.21	327.18	323.86	334.79	-0.619344452842547	8.92940122814562	9.77330507631944e-93	1.89525764534688e-90	AC_000170.1:52983683-52988922:-	gene15832	NA	NOP56; nucleolar protein 56; K14564	hypothetical protein RCJMB04_2i9 [Gallus gallus]
SDC4	193.10	199.05	188.93	109.00	105.68	105.32	0.842624171833357	6.51879552947324	3.05525325894032e-91	5.83365356872436e-89	AC_000170.1:74391486-74412901:-	gene16253	1;GO:0016021,cellular_component integral component of membrane	SDC4; syndecan 4; K16338	Syndecan-4 [Ophiophagus hannah]
KCTD11	48.90	48.76	51.02	16.24	18.57	16.89	1.51528187285911	4.62112718698399	1.35297448102898e-90	2.54420701273494e-88	AC_000176.1:27685378-27688137:+	gene22666	NA	NA	PREDICTED: BTB/POZ domain-containing protein KCTD11 [Chrysemys picta bellii]
TIPARP	72.49	74.45	71.16	40.24	37.00	40.71	0.865069766397679	6.80989415983891	3.58201968173789e-90	6.63529048806701e-88	AC_000158.1:111829353-111857046:-	gene824	NA	NA	PREDICTED: TCDD-inducible poly [ADP-ribose] polymerase [Chrysemys picta bellii]
BCL6	24.49	25.95	25.69	10.17	11.79	10.68	1.21254020469837	5.31586752010936	1.32135430106013e-87	2.41166591624371e-85	AC_000158.1:80179452-80203473:+	gene547	1;GO:0003676,molecular_function nucleic acid binding	BCL6; B-cell lymphoma 6 protein; K15618	PREDICTED: B-cell lymphoma 6 protein homolog isoform X2 [Alligator sinensis]
IFI6	109.03	108.86	114.55	52.76	50.78	54.32	1.05263769194449	5.57884814544927	1.70102778498195e-86	3.05963128107405e-84	AC_000159.1:126246506-126250183:+	gene2277	NA	NA	PREDICTED: interferon alpha-inducible protein 6-like [Chelonia mydas]
KANK2	28.54	28.72	27.25	14.04	12.96	13.09	1.05621192248743	5.62337772868011	6.2983024564325e-85	1.11668902552548e-82	AC_000164.1:16824892-16850872:-	gene8741	NA	NA	PREDICTED: KN motif and ankyrin repeat domain-containing protein 2 [Anolis carolinensis]
MYBBP1A	61.11	63.38	61.91	94.29	93.04	97.00	-0.62704612809801	8.3121915723511	7.42836953951301e-85	1.29849992049149e-82	AC_000176.1:25636193-25650991:-	gene22573	NA	NA	PREDICTED: myb-binding protein 1A [Chrysemys picta bellii]
HMGCS1	314.82	314.41	303.42	203.22	206.96	203.20	0.588418484752741	8.73168612282899	9.52973872736617e-85	1.64268871312974e-82	AC_000177.1:31451293-31477033:+	gene23964	3;GO:0004421,molecular_function hydroxymethylglutaryl-CoA synthase activity;GO:0008299,biological_process isoprenoid biosynthetic process;GO:0016126,biological_process sterol biosynthetic process	HMGCS; hydroxymethylglutaryl-CoA synthase [EC:2.3.3.10]; K01641	Unknown (protein for MGC:98430) [Xenopus laevis]
ISG12(B)	204.06	209.40	198.87	110.99	118.54	111.96	0.829389713830407	6.37502848675192	3.08167428784853e-79	5.23926843650522e-77	AC_000178.1:59310669-59322007:+	gene24817	NA	NA	NA
GNL3	57.47	57.27	57.50	97.86	92.93	102.00	-0.78470860401811	6.98076689777507	4.53901738182576e-79	7.61266820619453e-77	AC_000179.1:48725273-48731805:-	gene25468	NA	NUG1, GNL3; nuclear GTP-binding protein; K14538	PREDICTED: guanine nucleotide-binding protein-like 3 [Chelonia mydas]
TRANK1	13.85	13.85	14.30	8.14	8.29	7.50	0.797306688343335	6.64637868714574	1.62241809423863e-78	2.68477746234609e-76	AC_000179.1:10626594-10723457:+	gene25135	NA	NA	PREDICTED: TPR and ankyrin repeat-containing protein 1 isoform X2 [Chrysemys picta bellii]
TFRC	37.65	38.76	37.13	60.08	61.35	59.72	-0.689756930771607	6.86917209971917	2.81085725147489e-78	4.59020386158617e-76	AC_000158.1:71259941-71287252:-	gene456	NA	TFRC, CD71; transferrin receptor; K06503	PREDICTED: LOW QUALITY PROTEIN: transferrin receptor protein 1 [Chrysemys picta bellii]
SARAF	190.40	183.70	186.59	115.96	116.37	118.77	0.658418625977322	7.27329333992514	5.87378833933992e-78	9.46747884149971e-76	AC_000184.1:25391012-25416076:-	gene29159	3;GO:0006816,biological_process calcium ion transport;GO:0030176,cellular_component integral component of endoplasmic reticulum membrane;GO:2001256,biological_process regulation of store-operated calcium entry	NA	RecName: Full=Store-operated calcium entry-associated regulatory factor; Short=SARAF; Short=SOCE-associated regulatory factor; AltName: Full=Transmembrane protein 66; Flags: Precursor [Xenopus laevis]
ENC1	45.20	45.95	45.46	75.15	72.18	76.79	-0.733684955309651	6.71941197279915	5.02590242996459e-76	7.99698398183211e-74	AC_000177.1:6836624-6848940:+	gene23766	NA	NA	Ectoderm-neural cortex protein 1 [Podiceps cristatus]
ZFYVE26	10.79	11.29	11.90	5.77	6.06	5.55	0.952753981103931	6.05627578062578	7.58865127049775e-76	1.19218672048288e-73	AC_000167.1:80178530-80246504:-	gene13094	NA	NA	PREDICTED: zinc finger FYVE domain-containing protein 26 isoform X1 [Pelodiscus sinensis]
ECI1	48.62	49.31	55.53	19.73	19.15	21.26	1.32803528133141	5.08318040849051	5.80989517002018e-75	9.01332611939006e-73	AC_000182.1:1767069-1779723:-	gene27538	4;GO:0004165,molecular_function dodecenoyl-CoA delta-isomerase activity;GO:0005743,cellular_component mitochondrial inner membrane;GO:0006635,biological_process fatty acid beta-oxidation;GO:0070062,cellular_component extracellular exosome	ECI1, DCI; Delta3-Delta2-enoyl-CoA isomerase [EC:5.3.3.8]; K13238	PREDICTED: enoyl-CoA delta isomerase 1, mitochondrial [Pelodiscus sinensis]
BCAM	583.31	603.94	607.94	396.48	402.10	414.33	0.548509877715698	9.88777228824396	3.59809303829377e-74	5.51307811089678e-72	AC_000175.1:52965137-52976446:+	gene21395	NA	NA	PREDICTED: basal cell adhesion molecule [Chrysemys picta bellii]
NFKBIZ	12.19	13.65	14.07	4.18	4.30	3.91	1.66993689785034	4.31919470718465	5.13822679502498e-74	7.77689423817744e-72	AC_000158.1:46543486-46554484:+	gene263	NA	NFKBIZ; NF-kappa-B inhibitor zeta; K14242	PREDICTED: NF-kappa-B inhibitor zeta [Chrysemys picta bellii]
DKC1	118.70	117.48	118.44	171.47	172.80	169.94	-0.552317096609303	7.77734496088845	1.68902757116293e-73	2.5256049621329e-71	AC_000187.1:39037543-39049378:-	gene31093	NA	DKC1, NOLA4, CBF5; H/ACA ribonucleoprotein complex subunit 4 [EC:5.4.99.-]; K11131	PREDICTED: H/ACA ribonucleoprotein complex subunit 4 isoform X3 [Xenopus (Silurana) tropicalis]
RSRP1	83.16	85.75	85.89	42.33	42.58	46.97	0.929180462608169	5.830894994077	1.84182796517739e-72	2.72130081854959e-70	AC_000159.1:128302759-128307000:+	gene2346	NA	NA	PREDICTED: UPF0471 protein C1orf63 homolog [Chelonia mydas]
NCL	763.50	775.74	750.77	1069.78	1041.76	1063.29	-0.488224797984932	10.9455553393635	2.38571837653513e-71	3.48342950249146e-69	AC_000159.1:120039422-120049376:-	gene2138	NA	NCL, NSR1; nucleolin; K11294	PREDICTED: nucleolin [Chrysemys picta bellii]
SAT1	353.30	348.63	361.96	226.53	226.56	230.35	0.620892379874491	7.2449049909389	3.08326278143393e-71	4.44957841632285e-69	AC_000187.1:126467440-126470489:-	gene32069	NA	speG, SAT; diamine N-acetyltransferase [EC:2.3.1.57]; K00657	PREDICTED: diamine acetyltransferase 1 [Meleagris gallopavo]
CFB	12.82	14.04	13.96	5.29	4.75	4.74	1.44163162918621	4.48242288545049	6.89678860425084e-71	9.83862567440887e-69	AC_000180.1:27225265-27231292:-	gene26226	NA	CFB; complement factor B [EC:3.4.21.47]; K01335	PREDICTED: complement factor B-like [Anolis carolinensis]
MAT2A	94.66	91.61	93.25	145.79	140.98	141.44	-0.632479430171937	7.12085173627061	7.56663983552644e-71	1.06715417043999e-68	AC_000168.1:49298516-49305175:-	gene13868	NA	metK, MAT; S-adenosylmethionine synthetase [EC:2.5.1.6]; K00789	PREDICTED: S-adenosylmethionine synthase isoform type-2 isoform X1 [Aquila chrysaetos canadensis]
COX2	4571.69	4417.65	4384.24	6379.43	6260.33	6502.76	-0.534177294071019	11.8580497901662	1.24997240460844e-70	1.74307949590959e-68	NC_006853.1:7373-8057:+	gene32457	6;GO:0004129,molecular_function cytochrome-c oxidase activity;GO:0005507,molecular_function copper ion binding;GO:0005743,cellular_component mitochondrial inner membrane;GO:0016021,cellular_component integral component of membrane;GO:0022900,biological_process electron transport chain;GO:0070469,cellular_component respiratory chain	COX2; cytochrome c oxidase subunit 2; K02261	cytochrome c oxidase subunit II (mitochondrion) [Uma notata]
ODC1	301.88	294.10	295.41	414.63	421.22	408.22	-0.496938199723693	8.94494079947821	3.09693226481204e-69	4.2706695931758e-67	AC_000168.1:87175388-87182661:+	gene14180	8;GO:0001822,biological_process kidney development;GO:0004586,molecular_function ornithine decarboxylase activity;GO:0005829,cellular_component cytosol;GO:0008284,biological_process positive regulation of cell proliferation;GO:0009615,biological_process response to virus;GO:0033387,biological_process putrescine biosynthetic process from ornithine;GO:0042176,biological_process regulation of protei…	E4.1.1.17, ODC1, speC, speF; ornithine decarboxylase [EC:4.1.1.17]; K01581	PREDICTED: ornithine decarboxylase isoform X2 [Pelodiscus sinensis]
PPP1R15A	25.14	24.48	23.32	11.82	11.37	11.48	1.05572195966365	5.22565507593934	4.8075959446884e-69	6.55682123840964e-67	AC_000175.1:55925844-55929654:+	gene21538	NA	PPP1R15A, GADD34; protein phosphatase 1 regulatory subunit 15A; K14019	PREDICTED: protein phosphatase 1 regulatory subunit 15A [Chrysemys picta bellii]
DCN	183.49	184.61	185.57	120.09	124.43	117.97	0.596314343014489	7.38100167964369	5.67858669906135e-69	7.66053690457069e-67	AC_000162.1:21080009-21119087:-	gene5595	NA	DCN; decorin; K04660	PREDICTED: decorin [Chrysemys picta bellii]
ANKRD37	18.37	17.79	17.19	2.71	2.08	2.92	2.74299535224975	2.69750005309827	1.84989778201707e-68	2.46871842716278e-66	AC_000184.1:14705892-14708636:+	gene29070	3;GO:0005634,cellular_component nucleus;GO:0005739,cellular_component mitochondrion;GO:0005829,cellular_component cytosol	NA	PREDICTED: ankyrin repeat domain-containing protein 37 [Pelodiscus sinensis]
IFI27	220.28	218.67	230.35	105.37	106.23	124.55	0.972867559192648	6.4966326712996	1.93491876430376e-68	2.55471029614617e-66	AC_000178.1:59330562-59336765:+	gene24818	1;GO:0016021,cellular_component integral component of membrane	NA	PREDICTED: interferon alpha-inducible protein 27-like protein 2B-like isoform X1 [Alligator sinensis]
ACTG1	3109.29	3048.91	3088.36	4065.21	4145.15	4169.99	-0.437778775189843	11.9912049190255	3.57874923723207e-68	4.67535334560918e-66	AC_000176.1:51868428-51871277:+	gene23452	NA	ACTB_G1; actin beta/gamma 1; K05692	PREDICTED: actin, cytoplasmic 1 [Anolis carolinensis]
GPI	469.19	463.00	457.82	312.23	303.12	321.12	0.552250851333129	9.34568303648486	7.65283418507025e-68	9.89367969488613e-66	AC_000175.1:44979577-45007643:+	gene21035	NA	GPI, pgi; glucose-6-phosphate isomerase [EC:5.3.1.9]; K01810	PREDICTED: glucose-6-phosphate isomerase isoform X1 [Corvus brachyrhynchos]
ABHD18	22.94	24.53	21.98	8.76	9.00	8.77	1.37283810888457	4.55780659875418	2.36004622759616e-67	3.01964265264906e-65	AC_000174.1:30104714-30143954:-	gene19770	NA	NA	PREDICTED: uncharacterized protein C4orf29 homolog isoform X1 [Chrysemys picta bellii]
WDR43	72.47	71.72	71.22	104.16	104.24	104.34	-0.554424771770182	7.48584351294158	9.69202225524792e-67	1.22742538989675e-64	AC_000168.1:70851856-70890950:-	gene14003	NA	UTP5, WDR43; U3 small nucleolar RNA-associated protein 5; K14546	PREDICTED: WD repeat-containing protein 43 [Chrysemys picta bellii]
NIFK	135.36	136.38	128.81	200.76	209.08	205.74	-0.63520408467052	7.22731897584823	9.84161558844747e-67	1.23378071786082e-64	AC_000159.1:73804840-73815351:-	gene1783	NA	NA	PREDICTED: MKI67 FHA domain-interacting nucleolar phosphoprotein [Chrysemys picta bellii]
HSD3B1	53.12	53.13	52.27	24.35	24.38	28.38	1.01794589877238	5.61460761173845	3.40272456627428e-66	4.22312145920301e-64	AC_000160.1:23813909-23823807:-	gene3240	NA	HSD3B; 3beta-hydroxy-Delta5-steroid dehydrogenase / steroid Delta-isomerase [EC:1.1.1.145 5.3.3.1]; K00070	PREDICTED: 3 beta-hydroxysteroid dehydrogenase/Delta 5-->4-isomerase-like, partial [Eurypyga helias]
CRB2	19.88	20.50	19.42	11.28	11.09	11.20	0.815444045314588	5.93485826689725	6.3880738127094e-66	7.84974099896399e-64	AC_000168.1:94501930-94526454:+	gene14295	NA	CRB; protein crumbs; K16681	PREDICTED: protein crumbs homolog 2 [Taeniopygia guttata]
HSPA6	5.57	6.69	6.07	0.85	1.10	0.68	2.80946217701243	2.90727065537811	6.78539084035212e-66	8.25622409015786e-64	AC_000160.1:8027506-8030023:-	gene2594	3;GO:0005524,molecular_function ATP binding;GO:0005634,cellular_component nucleus;GO:0005737,cellular_component cytoplasm	HSPA1s; heat shock 70kDa protein 1/2/6/8; K03283	heat shock protein 70 [Oreochromis aureus]
HSPA9	217.54	222.60	218.71	296.82	300.87	297.11	-0.458282026296558	9.04411699308118	7.31401935558252e-66	8.81303827399366e-64	AC_000164.1:51506215-51521515:-	gene9455	NA	dnaK, HSPA9; molecular chaperone DnaK; K04043	PREDICTED: stress-70 protein, mitochondrial [Chrysemys picta bellii]
TSR1	45.02	43.32	44.12	72.17	69.12	66.81	-0.668109260901265	7.08792621878647	8.55705099368339e-66	1.02116884502504e-63	AC_000176.1:23876222-23886696:-	gene22512	NA	NA	PREDICTED: pre-rRNA-processing protein TSR1 homolog, partial [Calypte anna]
FUT11	29.97	30.67	28.72	14.06	13.54	11.78	1.16887395204464	5.04764304679559	1.38497617996265e-65	1.63704184471585e-63	AC_000185.1:29833243-29836853:+	gene29612	NA	NA	PREDICTED: alpha-(1,3)-fucosyltransferase 11 [Ficedula albicollis]
TPI1	1039.59	1017.08	1032.50	714.24	710.75	737.50	0.49731143098551	9.3616315484414	2.67861354500292e-65	3.13625214217276e-63	AC_000162.1:103942401-103945759:-	gene6804	4;GO:0004807,molecular_function triose-phosphate isomerase activity;GO:0006094,biological_process gluconeogenesis;GO:0006096,biological_process glycolytic process;GO:0006098,biological_process pentose-phosphate shunt	TPI, tpiA; triosephosphate isomerase (TIM) [EC:5.3.1.1]; K01803	Triosephosphate isomerase [Calypte anna]
SEMA4B	37.40	39.42	37.28	21.45	20.84	22.47	0.796131554287758	6.23119707523807	2.71640616386869e-65	3.15077728035273e-63	AC_000178.1:21997942-22042221:+	gene24379	NA	SEMA4, CD100; semaphorin 4; K06521	PREDICTED: semaphorin-4B [Pseudopodoces humilis]
ND4	1807.99	1784.67	1725.79	2429.92	2449.09	2418.94	-0.473062642093831	11.5023728728121	5.79718638739615e-65	6.66193335684941e-63	NC_006853.1:10528-11906:+	gene32463	4;GO:0005739,cellular_component mitochondrion;GO:0006120,biological_process mitochondrial electron transport, NADH to ubiquinone;GO:0008137,molecular_function NADH dehydrogenase (ubiquinone) activity;GO:0016021,cellular_component integral component of membrane	ND4; NADH-ubiquinone oxidoreductase chain 4 [EC:7.1.1.2]; K03881	NADH dehydrogenase subunit 4 (mitochondrion) (mitochondrion) [Carcharhinus melanopterus]
NOP58	151.75	148.07	149.71	217.20	212.80	208.64	-0.523085648799144	8.19523203482748	1.08727596172511e-64	1.23799834504315e-62	AC_000159.1:91203325-91227112:+	gene1882	NA	NOP58; nucleolar protein 58; K14565	PREDICTED: nucleolar protein 58-like [Lepisosteus oculatus]
NPEPPS	172.90	171.52	170.28	122.59	118.12	118.63	0.501021513527051	8.6593829638589	3.59652274468468e-64	4.05785852584378e-62	AC_000176.1:39460691-39564822:-	gene22994	NA	NA	PREDICTED: puromycin-sensitive aminopeptidase [Alligator mississippiensis]
EVPL	4.04	3.86	4.49	1.16	1.26	1.40	1.67381408198249	4.13745942536122	1.93129990925095e-63	2.15940208772194e-61	AC_000176.1:56256888-56274935:+	gene23548	NA	NA	PREDICTED: envoplakin [Nipponia nippon]
ESM1	196.58	209.35	187.41	319.95	330.41	312.31	-0.713657957071685	7.15675369450034	3.37000604979707e-63	3.73438795393138e-61	AC_000177.1:24131983-24140818:+	gene23930	NA	NA	PREDICTED: endothelial cell-specific molecule 1 [Chrysemys picta bellii]
AHNAK2	23.82	25.17	25.51	15.30	14.94	15.54	0.68230694840118	6.74463603391747	2.66307049748437e-62	2.92489981807774e-60	AC_000178.1:71006736-71034064:-	gene25022	NA	NA	PREDICTED: protein AHNAK2 [Melopsittacus undulatus]
PPAN	16.84	18.23	17.29	34.95	32.81	32.97	-0.964536751828843	5.13162386330263	6.82245769608981e-60	7.42750197071672e-58	AC_000164.1:15890244-15894251:+	gene8692	NA	NA	PREDICTED: protein Peter pan-like [Python bivittatus]
APOA1	145.39	140.32	143.09	86.43	79.06	88.13	0.735685348599911	6.52813393974971	7.62386203281332e-60	8.22780449471705e-58	AC_000172.1:27932197-27934085:-	gene17392	5;GO:0006869,biological_process lipid transport;GO:0008203,biological_process cholesterol metabolic process;GO:0008289,molecular_function lipid binding;GO:0034364,cellular_component high-density lipoprotein particle;GO:0042157,biological_process lipoprotein metabolic process	APOA1; apolipoprotein A-I; K08757	RecName: Full=Apolipoprotein A-I; Short=Apo-AI; Short=ApoA-I; AltName: Full=Apolipoprotein A1; Contains: RecName: Full=Proapolipoprotein A-I; Short=ProapoA-I; Flags: Precursor [Anas platyrhynchos]
CLU	133.21	127.63	130.32	86.92	82.78	84.86	0.601444055112662	7.16476799548489	1.75241071070666e-59	1.87492839056727e-57	AC_000165.1:11043940-11061303:+	gene10055	NA	CLU; clusterin; K17252	PREDICTED: clusterin [Haliaeetus leucocephalus]
PLD3	241.41	233.28	242.20	161.75	168.88	164.95	0.517068024350733	8.22384205058453	6.34042894772807e-59	6.72573193762847e-57	AC_000175.1:49985771-50006464:+	gene21253	NA	PLD3_4; phospholipase D3/4 [EC:3.1.4.4]; K16860	PREDICTED: phospholipase D3 [Chrysemys picta bellii]
VAT1	88.35	87.73	88.89	55.22	55.90	56.99	0.63919148134508	6.46776445000498	1.60908673773259e-58	1.69240470355925e-56	AC_000176.1:43687402-43694870:-	gene23206	NA	NA	PREDICTED: synaptic vesicle membrane protein VAT-1 homolog [Python bivittatus]
HMOX1	40.52	38.67	37.13	15.33	12.30	16.26	1.37392442021437	4.61783799918447	2.10321783429086e-57	2.19353248246923e-55	AC_000162.1:73980775-73987841:+	gene6431	29;GO:0002246,biological_process wound healing involved in inflammatory response;GO:0004392,molecular_function heme oxygenase (decyclizing) activity;GO:0004871,molecular_function signal transducer activity;GO:0005634,cellular_component nucleus;GO:0005783,cellular_component endoplasmic reticulum;GO:0006788,biological_process heme oxidation;GO:0006879,biological_process cellular iron ion homeostasi…	HMOX1; heme oxygenase 1 [EC:1.14.14.18]; K00510	PREDICTED: heme oxygenase 1 [Pelodiscus sinensis]
CADM3	40.56	37.89	40.49	20.59	19.96	21.17	0.92678340379495	5.32804991798739	7.3279008629866e-57	7.57888146754389e-55	AC_000160.1:10650647-10683433:-	gene2706	NA	CADM3, IGSF4B, NECL1, TSLL1; cell adhesion molecule 3; K06780	PREDICTED: cell adhesion molecule 3 [Pseudopodoces humilis]
POLD4	116.63	109.22	112.32	55.19	52.69	52.63	1.05743536109183	4.80966321694608	1.20597129977153e-56	1.23696775218715e-54	AC_000186.1:45899596-45901384:-	gene30516	NA	POLD4; DNA polymerase delta subunit 4; K03505	PREDICTED: DNA polymerase delta subunit 4 [Chelonia mydas]
CRYAB	321.16	308.80	318.26	195.90	183.86	205.67	0.675265412266543	7.09335987216148	1.33577608739319e-56	1.3588784443145e-54	AC_000172.1:22566983-22570210:-	gene17329	NA	CRYAB; crystallin, alpha B; K09542	PREDICTED: alpha-crystallin B chain [Chrysemys picta bellii]
CENPE	17.08	17.74	17.59	25.80	25.33	24.62	-0.548736870697935	7.3683805779447	1.36978185090462e-56	1.3821432968762e-54	AC_000163.1:22959281-23042952:+	gene7390	NA	NA	PREDICTED: centromere-associated protein E [Alligator sinensis]
RND1	32.10	33.17	34.31	12.99	11.03	12.81	1.40302380360616	4.07693136737568	1.45928364988043e-56	1.46057817569887e-54	AC_000162.1:31090624-31097558:+	gene5837	NA	RND1; Rho family GTPase 1; K07531	PREDICTED: rho-related GTP-binding protein Rho6 [Anolis carolinensis]
SEMA3F	32.80	31.72	32.97	19.81	19.18	18.80	0.737423168605954	5.97279339578802	1.91167411862654e-56	1.89806299890192e-54	AC_000179.1:50732225-50766022:-	gene25542	NA	SEMA3; semaphorin 3; K06840	PREDICTED: semaphorin-3F isoform X2 [Chrysemys picta bellii]
ZNF395	11.86	10.63	10.41	2.66	3.44	2.86	1.88040497466715	3.55691765273069	3.90063322272257e-56	3.84212372438173e-54	AC_000165.1:10169983-10246574:+	gene10041	1;GO:0003676,molecular_function nucleic acid binding	NA	PREDICTED: zinc finger protein 395 [Chelonia mydas]
H3F3B	1342.73	1296.97	1281.25	1798.39	1783.94	1770.73	-0.465584911899011	9.3109530958965	4.27513485730515e-56	4.17785029244207e-54	AC_000176.1:56453845-56456212:+	gene23560	11;GO:0000784,cellular_component nuclear chromosome, telomeric region;GO:0000788,cellular_component nuclear nucleosome;GO:0000979,molecular_function RNA polymerase II core promoter sequence-specific DNA binding;GO:0000980,molecular_function RNA polymerase II distal enhancer sequence-specific DNA binding;GO:0006336,biological_process DNA replication-independent nucleosome assembly;GO:0030307,biolo…	H3; histone H3; K11253	putative H3 histone family 3B variant 1 [Taeniopygia guttata]
SRSF6	208.56	208.43	204.16	297.96	302.55	322.27	-0.588275447724728	8.05690992512609	4.48393224987887e-56	4.34766274634739e-54	AC_000170.1:72804645-72810326:+	gene16211	NA	SRSF4_5_6, SFRS4_5_6; serine/arginine-rich splicing factor 4/5/6; K12893	PREDICTED: serine/arginine-rich splicing factor 6 isoform X4 [Latimeria chalumnae]
PA2G4	301.74	303.95	301.22	419.57	403.44	413.54	-0.46486276064841	8.72438223555859	4.62396776876538e-56	4.44868713008893e-54	AC_000162.1:57532244-57538950:-	gene6152	NA	NA	PREDICTED: LOW QUALITY PROTEIN: proliferation-associated protein 2G4 [Chrysemys picta bellii]
KRT18	750.08	731.34	722.37	532.14	533.43	537.94	0.442073468916983	9.67925480088724	1.20881870240794e-55	1.15404991658346e-53	AC_000162.1:27171924-27175575:-	gene5704	2;GO:0005198,molecular_function structural molecule activity;GO:0005882,cellular_component intermediate filament	KRT1; type I keratin, acidic; K07604	LOC100037084 protein [Xenopus laevis]
ARRDC3	40.17	41.09	39.78	22.39	19.25	20.72	0.931774637011804	5.33929935551664	2.42825730383283e-55	2.3005420914404e-53	AC_000164.1:93240414-93253099:-	gene9855	NA	NA	PREDICTED: arrestin domain-containing protein 3 [Struthio camelus australis]
IRF8	25.28	26.96	28.38	48.15	47.97	46.29	-0.839658558590337	5.54616507563822	6.74143283496493e-55	6.33847900869316e-53	AC_000175.1:11883342-11905051:+	gene20605	4;GO:0000975,molecular_function transcription regulatory region DNA binding;GO:0003700,molecular_function DNA binding transcription factor activity;GO:0005634,cellular_component nucleus;GO:0006351,biological_process transcription, DNA-templated	IRF8; interferon regulatory factor 8; K10155	PREDICTED: interferon regulatory factor 8 [Leptosomus discolor]
GAPDH	3890.84	3890.90	3947.88	2815.42	2863.12	2945.28	0.426887646779948	11.7313074325394	1.09713195497435e-54	1.02379734535238e-52	AC_000162.1:104237712-104241996:-	gene6825	15;GO:0000226,biological_process microtubule cytoskeleton organization;GO:0004365,molecular_function glyceraldehyde-3-phosphate dehydrogenase (NAD+) (phosphorylating) activity;GO:0005634,cellular_component nucleus;GO:0005737,cellular_component cytoplasm;GO:0005829,cellular_component cytosol;GO:0006006,biological_process glucose metabolic process;GO:0006096,biological_process glycolytic process;GO…	GAPDH, gapA; glyceraldehyde 3-phosphate dehydrogenase (phosphorylating) [EC:1.2.1.12]; K00134	glyceraldehydephosphate dehydrogenase [Coturnix coturnix]
FTL	1413.11	1368.07	1456.57	970.57	973.09	1005.57	0.50579327876002	9.30795144275532	2.13426109348875e-54	1.976739882932e-52	AC_000175.1:55992909-55994744:+	gene21543	NA	FTL; ferritin light chain; K13625	PREDICTED: ferritin light chain 1-like, partial [Chelonia mydas]
UTP6	102.29	105.28	101.06	143.71	145.34	141.14	-0.495312737730775	7.78469155102114	1.88078175057296e-53	1.72906535602675e-51	AC_000176.1:18570890-18598087:+	gene22356	NA	UTP6; U3 small nucleolar RNA-associated protein 6; K14557	PREDICTED: U3 small nucleolar RNA-associated protein 6 homolog isoform X2 [Chrysemys picta bellii]
CTSD	281.41	285.09	282.24	196.48	201.16	206.10	0.474400268226092	8.40506400038213	2.48752586562241e-53	2.2700502586941e-51	AC_000186.1:50352059-50361497:+	gene30612	NA	CTSD; cathepsin D [EC:3.4.23.5]; K01379	PREDICTED: cathepsin D-like [Lepisosteus oculatus]
HNRNPAB	504.51	510.57	508.62	680.04	661.25	666.32	-0.415170689814892	9.19932015773047	7.72968963958368e-53	7.0024217603557e-51	AC_000164.1:40637553-40643940:+	gene9151	NA	NA	PREDICTED: heterogeneous nuclear ribonucleoprotein A/B isoform X2 [Chrysemys picta bellii]
ADIRF	100.84	102.06	107.41	43.50	38.48	41.97	1.29647811606549	4.14352161635464	8.95062092017673e-53	8.04972146668938e-51	AC_000185.1:41912321-41914566:+	gene29702	NA	NA	PREDICTED: adipogenesis regulatory factor [Chrysemys picta bellii]
PES1	87.79	86.24	85.29	124.66	120.90	120.62	-0.514741373546734	7.48458029240733	9.41844491528157e-53	8.40951941320572e-51	AC_000174.1:71680670-71700452:-	gene20308	NA	NA	PREDICTED: pescadillo homolog isoform X1 [Chrysemys picta bellii]
TOMM40	110.10	111.16	114.75	157.35	159.76	160.67	-0.525138095042494	7.21837130833283	2.43321316112614e-52	2.15704346733832e-50	AC_000175.1:53021356-53032803:+	gene21398	NA	TOM40; mitochondrial import receptor subunit TOM40; K11518	PREDICTED: mitochondrial import receptor subunit TOM40 homolog isoform X1 [Python bivittatus]
HRH1	5.33	5.54	5.14	0.42	1.12	0.62	2.94315598148624	2.33286908988031	2.68821505507047e-52	2.36620120911203e-50	AC_000179.1:55822720-55932848:+	gene25699	NA	HRH1; histamine receptor H1; K04149	PREDICTED: histamine H1 receptor-like isoform X2 [Alligator mississippiensis]
EIF5A	1664.61	1665.76	1695.24	2156.14	2150.64	2134.46	-0.374887371113824	9.79601578966195	2.79615555414554e-52	2.44387933679579e-50	AC_000176.1:27648059-27653258:+	gene22661	6;GO:0003743,molecular_function translation initiation factor activity;GO:0003746,molecular_function translation elongation factor activity;GO:0006452,biological_process translational frameshifting;GO:0043022,molecular_function ribosome binding;GO:0045901,biological_process positive regulation of translational elongation;GO:0045905,biological_process positive regulation of translational terminati…	NA	PREDICTED: eukaryotic translation initiation factor 5A-1 [Alligator sinensis]
ND4L	1437.98	1403.27	1421.68	2139.08	2003.56	1969.15	-0.536697217805562	9.00327501344561	5.68169633526362e-52	4.93115616901796e-50	NC_006853.1:10238-10535:+	gene32462	4;GO:0005739,cellular_component mitochondrion;GO:0008137,molecular_function NADH dehydrogenase (ubiquinone) activity;GO:0016021,cellular_component integral component of membrane;GO:0042773,biological_process ATP synthesis coupled electron transport	ND4L; NADH-ubiquinone oxidoreductase chain 4L [EC:7.1.1.2]; K03882	NADH dehydrogenase subunit 4L [Hara jerdoni]
HERPUD1	95.31	91.65	88.12	56.62	57.87	55.22	0.683018858389195	6.44924548900417	7.11351352301455e-52	6.13095946764817e-50	AC_000175.1:25048490-25059258:+	gene20776	NA	HERPUD1, HERP; homocysteine-responsive endoplasmic reticulum-resident ubiquitin-like domain member 1 protein; K14027	PREDICTED: homocysteine-responsive endoplasmic reticulum-resident ubiquitin-like domain member 1 protein isoform X1 [Chrysemys picta bellii]
MRPL45	169.09	168.68	160.85	111.01	105.06	108.87	0.598967091624256	6.9978305582057	8.68953853917469e-52	7.43764571101359e-50	AC_000176.1:39602797-39622282:+	gene22995	1;GO:0005840,cellular_component ribosome	NA	39S ribosomal protein L45, partial [Chelonia mydas]
PLAT	473.97	481.49	479.07	356.17	364.53	361.49	0.390038378884689	9.48104381753472	1.77465650824128e-51	1.50857958382072e-49	AC_000184.1:36738829-36762837:-	gene29269	NA	PLAT; tissue plasminogen activator [EC:3.4.21.68]; K01343	PREDICTED: LOW QUALITY PROTEIN: tissue-type plasminogen activator [Pelodiscus sinensis]
ZNF292	17.78	19.38	18.07	10.92	11.82	11.62	0.669230227459188	6.94419152087023	6.9605778319719e-51	5.87671642670771e-49	AC_000166.1:63519087-63622497:-	gene11466	NA	NA	PREDICTED: zinc finger protein 292 isoform X2 [Struthio camelus australis]
NAA15	117.69	118.21	118.57	162.12	161.91	154.66	-0.449755043447129	8.49428849448902	2.18472267930434e-50	1.83206710627339e-48	AC_000174.1:18613424-18687720:-	gene19722	NA	NA	PREDICTED: N-alpha-acetyltransferase 15, NatA auxiliary subunit [Chrysemys picta bellii]
SPRY1	17.36	16.34	17.18	4.97	6.31	5.41	1.60879791765975	3.53580867718019	3.16450703402957e-50	2.63588569123094e-48	AC_000174.1:34748291-34755900:-	gene19789	NA	NA	PREDICTED: protein sprouty homolog 1 isoform X1 [Zonotrichia albicollis]
IPO4	22.61	22.79	22.66	34.93	34.10	37.62	-0.667281893575725	6.5490688239005	5.75017867515517e-49	4.75769783582339e-47	AC_000167.1:20801454-20810606:+	gene12128	NA	IPO4, RANBP4; importin-4; K20221	PREDICTED: LOW QUALITY PROTEIN: importin-4 [Chrysemys picta bellii]
MRPL15	64.71	60.81	64.98	97.60	97.94	97.67	-0.638046863378062	6.15444426893201	7.06233378626879e-49	5.80467712724384e-47	AC_000171.1:23675382-23680939:+	gene16705	NA	RP-L15, MRPL15, rplO; large subunit ribosomal protein L15; K02876	PREDICTED: 39S ribosomal protein L15, mitochondrial [Pelecanus crispus]
HDDC2	152.63	150.87	146.98	222.58	218.31	234.97	-0.603432340175409	6.84797175338883	1.0896471067961e-48	8.89711200160948e-47	AC_000166.1:26285049-26304765:+	gene11193	NA	YGK1, HDDC2; 5'-deoxynucleotidase [EC:3.1.3.89]; K07023	PREDICTED: HD domain-containing protein 2 isoform X1 [Chrysemys picta bellii]
PVRL2	83.82	85.97	86.40	57.55	60.31	59.74	0.512494382600738	7.30617983919242	1.80716580989905e-48	1.46593038344164e-46	AC_000175.1:52984222-53017466:+	gene21396	NA	PVRL2, CD112; poliovirus receptor-related protein 2; K06531	PREDICTED: poliovirus receptor-related protein 2, partial [Python bivittatus]
PLAU	65.65	68.90	66.44	36.71	42.60	39.12	0.752222650609874	6.13947475361354	2.86486277816263e-48	2.30881895712834e-46	AC_000185.1:29962475-29971037:+	gene29618	NA	PLAU; urokinase plasminogen activator [EC:3.4.21.73]; K01348	PREDICTED: urokinase-type plasminogen activator [Chrysemys picta bellii]
BHLHE41	7.02	6.63	6.92	1.01	1.26	1.37	2.48403764245127	2.35064395475747	6.52327290370424e-48	5.22324774244344e-46	AC_000162.1:84233718-84236923:+	gene6544	NA	BHLHB3, DEC2; class B basic helix-loop-helix protein 3; K03730	PREDICTED: class E basic helix-loop-helix protein 41 [Chelonia mydas]
BSG	1234.81	1238.46	1237.55	909.22	930.44	946.46	0.396668616845624	9.78916592690843	1.17971594700538e-47	9.38554783223315e-46	AC_000164.1:44816939-44823915:+	gene9301	NA	NA	PREDICTED: basigin [Alligator sinensis]
DDX58	44.35	45.76	43.96	30.52	29.92	29.52	0.558202896137271	6.73885631207257	2.43929426301384e-47	1.92828542027164e-45	AC_000165.1:11428233-11473553:+	gene10062	26;GO:0002230,biological_process positive regulation of defense response to virus by host;GO:0003690,molecular_function double-stranded DNA binding;GO:0003725,molecular_function double-stranded RNA binding;GO:0003727,molecular_function single-stranded RNA binding;GO:0005524,molecular_function ATP binding;GO:0005829,cellular_component cytosol;GO:0005923,cellular_component bicellular tight junction…	DDX58, RIG-I; ATP-dependent RNA helicase DDX58 [EC:3.6.4.13]; K12646	PREDICTED: probable ATP-dependent RNA helicase DDX58 isoform X1 [Pelodiscus sinensis]
CXCL8	21.00	15.82	17.81	0.93	0.77	1.68	3.93758379779179	1.7984571264268	5.13476984942121e-47	4.03339421526371e-45	AC_000163.1:90559881-90563647:+	gene7841	NA	IL8, CXCL8; interleukin 8; K10030	PREDICTED: interleukin-8-like isoform X2 [Zonotrichia albicollis]
DTX3L	29.12	29.83	30.92	18.36	17.79	16.49	0.754771562168831	5.7511116345473	1.00788101396977e-46	7.86717689583575e-45	AC_000158.1:67588919-67597019:+	gene418	NA	DTX; deltex [EC:2.3.2.27]; K06058	PREDICTED: E3 ubiquitin-protein ligase DTX3L [Chrysemys picta bellii]
RRP12	20.26	20.88	20.90	31.01	29.27	30.97	-0.577138166384085	6.69519849728243	1.05134358489911e-46	8.15514077011428e-45	AC_000183.1:18468761-18497641:-	gene28550	NA	NA	PREDICTED: RRP12-like protein isoform X2 [Serinus canaria]
GTPBP4	69.11	65.36	68.57	96.28	94.20	96.88	-0.518305057262426	7.27599894488079	1.14890113423258e-46	8.85652917823635e-45	AC_000170.1:46689062-46703790:-	gene15722	NA	NOG1; nucleolar GTP-binding protein; K06943	PREDICTED: nucleolar GTP-binding protein 1 [Chrysemys picta bellii]
EIF5	257.51	249.75	249.48	337.14	333.71	331.16	-0.421468107454535	8.56120142444418	2.16062988763105e-46	1.6552825639129e-44	AC_000178.1:69638114-69647505:+	gene24991	NA	EIF5; translation initiation factor 5; K03262	PREDICTED: eukaryotic translation initiation factor 5 [Anolis carolinensis]
EIF4A1	884.34	876.24	884.12	1127.53	1124.50	1160.42	-0.384679221533666	10.2685512262949	2.28717106249606e-46	1.74147730408826e-44	AC_000176.1:27915412-27921423:+	gene22686	3;GO:0003743,molecular_function translation initiation factor activity;GO:0004386,molecular_function helicase activity;GO:0005524,molecular_function ATP binding	NA	PREDICTED: eukaryotic initiation factor 4A-I [Anolis carolinensis]
LGALS1	1206.41	1188.92	1188.72	834.43	867.87	884.60	0.453858603737856	8.71730116943633	2.37418221996757e-46	1.79670582512302e-44	AC_000162.1:110014542-110017878:+	gene6942	NA	NA	PREDICTED: 16 kDa beta-galactoside-binding lectin isoform X2 [Serinus canaria]
APLN	22.22	20.27	15.18	0.24	0.67	0.00	6.0101925969822	1.45363017829465	2.85709633709381e-46	2.14905591755583e-44	AC_000187.1:13556078-13565265:-	gene30792	NA	APLN; apelin; K05225	PREDICTED: apelin [Chrysemys picta bellii]
TGFBI	97.38	96.60	95.52	66.83	64.72	68.80	0.51207297007252	7.3606098674188	3.66852619351935e-46	2.74277581854028e-44	AC_000164.1:49040287-49095978:+	gene9416	NA	NA	PREDICTED: transforming growth factor-beta-induced protein ig-h3 [Haliaeetus leucocephalus]
AK4	96.99	91.49	98.24	57.95	52.33	50.75	0.813223738251076	5.68377431828109	1.10988218857763e-45	8.24835200145925e-44	AC_000160.1:80486669-80582771:-	gene3734	NA	adk, AK; adenylate kinase [EC:2.7.4.3]; K00939	PREDICTED: adenylate kinase 4, mitochondrial isoform X1 [Chrysemys picta bellii]
SPARC	2184.15	2246.34	2248.44	1697.23	1732.71	1724.63	0.356987872592219	10.8136095556013	8.34431156726779e-45	6.16436017031908e-43	AC_000164.1:64878193-64900826:-	gene9675	NA	NA	PREDICTED: SPARC isoform X1 [Apaloderma vittatum]
CCNB1	233.90	220.72	225.52	304.63	306.22	305.43	-0.446091546540203	8.41423155583956	9.37377479167357e-45	6.88390052896217e-43	AC_000177.1:10431451-10441126:-	gene23818	NA	CCNB1; G2/mitotic-specific cyclin-B1; K05868	PREDICTED: G2/mitotic-specific cyclin-B1 [Chrysemys picta bellii]
GOLM1	281.27	296.14	287.54	211.75	213.09	209.69	0.430045589624173	8.51481381173066	1.03235124161197e-44	7.53677132920361e-43	AC_000165.1:80638448-80698706:-	gene10734	1;GO:0016021,cellular_component integral component of membrane	NA	PREDICTED: Golgi membrane protein 1 [Chelonia mydas]
PRMT1	327.19	311.97	316.25	430.06	429.06	448.18	-0.469270862525832	8.71982465705355	1.04450741307553e-44	7.58092485595347e-43	AC_000175.1:56534804-56545054:+	gene21589	NA	PRMT1; type I protein arginine methyltransferase [EC:2.1.1.319]; K11434	PREDICTED: protein arginine N-methyltransferase 1-like isoform X4 [Python bivittatus]
RNF19B	39.69	39.32	39.85	26.49	25.69	25.99	0.586165513200494	6.19595852702092	1.67780639482626e-44	1.21065437012725e-42	AC_000159.1:121552564-121576263:+	gene2176	NA	NA	PREDICTED: E3 ubiquitin-protein ligase RNF19B [Pseudopodoces humilis]
MT2A	650.41	617.63	579.36	387.92	356.97	367.66	0.713344217013596	6.54321312559945	1.75363979213883e-44	1.25805915955116e-42	AC_000175.1:24125365-24126333:-	gene20761	2;GO:0008270,molecular_function zinc ion binding;GO:0032496,biological_process response to lipopolysaccharide	MT1_2; metallothionein 1/2; K14739	Metallothionein [Calypte anna]
COL5A2	150.48	146.96	144.49	109.14	111.18	107.80	0.413601379821836	9.14180191356447	1.83819817720462e-44	1.31114238949922e-42	AC_000159.1:7139350-7300077:+	gene1344	2;GO:0005201,molecular_function extracellular matrix structural constituent;GO:0005581,cellular_component collagen trimer	COL5AS; collagen type V/XI/XXIV/XXVII, alpha; K19721	PREDICTED: collagen alpha-2(V) chain-like isoform X2 [Alligator sinensis]
UBTF	67.66	68.44	69.79	47.41	47.22	48.86	0.502419137111261	7.06150993574601	2.68384339427144e-44	1.9033817352173e-42	AC_000176.1:44646807-44664061:-	gene23241	NA	NA	PREDICTED: nucleolar transcription factor 1 isoform X3 [Alligator sinensis]
SHMT2	89.07	88.89	87.90	126.32	119.96	127.29	-0.509453352516277	7.345301090937	3.52845818032159e-44	2.488164458862e-42	AC_000162.1:56539301-56547421:-	gene6094	14;GO:0003682,molecular_function chromatin binding;GO:0004372,molecular_function glycine hydroxymethyltransferase activity;GO:0005743,cellular_component mitochondrial inner membrane;GO:0006545,biological_process glycine biosynthetic process;GO:0006563,biological_process L-serine metabolic process;GO:0015630,cellular_component microtubule cytoskeleton;GO:0030170,molecular_function pyridoxal phosph…	glyA, SHMT; glycine hydroxymethyltransferase [EC:2.1.2.1]; K00600	PREDICTED: serine hydroxymethyltransferase, mitochondrial [Python bivittatus]
MYL12B	122.98	119.81	114.93	69.97	72.72	70.63	0.732323667384235	5.65006029279463	3.62130940144807e-44	2.53921304979503e-42	AC_000181.1:37834592-37910137:+	gene27179	NA	MYL12; myosin regulatory light chain 12; K12757	PREDICTED: myosin regulatory light chain 2, smooth muscle minor isoform isoform X1 [Buceros rhinoceros silvestris]
SFRP2	80.81	77.35	82.46	43.94	44.71	49.95	0.776145699585199	5.83809096597336	3.94083529504667e-44	2.74773633970922e-42	AC_000174.1:3829563-3838138:+	gene19606	NA	SFRP2; secreted frizzled-related protein 2; K02176	PREDICTED: secreted frizzled-related protein 2 [Chrysemys picta bellii]
MXI1	16.18	18.77	18.40	5.74	4.48	6.25	1.65348180316029	3.57175717203985	5.13914955633564e-44	3.56323939350177e-42	AC_000183.1:31041107-31135077:+	gene28725	NA	NA	PREDICTED: max-interacting protein 1 isoform X2 [Aquila chrysaetos canadensis]
TRMT6	38.34	37.98	36.15	58.02	55.71	58.18	-0.630297854896637	6.13042930834847	1.12163310901391e-43	7.73366028665091e-42	AC_000170.1:48472942-48486536:-	gene15746	3;GO:0008168,molecular_function methyltransferase activity;GO:0030488,biological_process tRNA methylation;GO:0031515,cellular_component tRNA (m1A) methyltransferase complex	NA	PREDICTED: tRNA (adenine(58)-N(1))-methyltransferase non-catalytic subunit TRM6 [Chelonia mydas]
KLHL24	10.60	11.14	11.12	3.97	3.58	4.81	1.37724106897337	3.85492204364721	2.51138403888982e-43	1.72203244788186e-41	AC_000158.1:84058275-84096282:-	gene622	NA	NA	PREDICTED: kelch-like protein 24 [Cuculus canorus]
VARS	46.88	47.53	47.53	64.92	63.34	65.40	-0.466769210767174	7.34101963054135	3.24397832904009e-43	2.2121436836108e-41	AC_000180.1:27365214-27374069:-	gene26238	NA	VARS, valS; valyl-tRNA synthetase [EC:6.1.1.9]; K01873	PREDICTED: valine--tRNA ligase [Anolis carolinensis]
IGF2R	54.71	58.22	57.30	40.29	41.64	39.22	0.474681472203611	8.42428176962263	3.2800444302635e-43	2.22451537836067e-41	AC_000166.1:97638101-97741388:+	gene11799	NA	IGF2R, CD222; insulin-like growth factor 2 receptor; K06564	PREDICTED: cation-independent mannose-6-phosphate receptor [Falco peregrinus]
S100A4	1419.37	1374.18	1398.63	940.59	814.72	910.88	0.634059222270321	8.4577470033082	3.92769256658365e-43	2.64927132847118e-41	AC_000160.1:16886282-16888570:+	gene2929	NA	NA	PREDICTED: protein S100-A4-like [Anser cygnoides domesticus]
PSAP	386.20	383.70	395.22	287.95	296.08	295.73	0.388697267395164	9.07394469047571	4.63062348926811e-43	3.10652260136792e-41	AC_000185.1:28124688-28157120:-	gene29575	NA	PSAP, SGP1; saposin; K12382	PREDICTED: prosaposin [Meleagris gallopavo]
CCNB3	11.86	11.37	11.66	18.78	17.60	18.06	-0.660569036005627	5.86676475997113	4.91119850938378e-43	3.27703681182592e-41	AC_000187.1:93113399-93163449:+	gene31731	4;GO:0000079,biological_process regulation of cyclin-dependent protein serine/threonine kinase activity;GO:0005634,cellular_component nucleus;GO:0010389,biological_process regulation of G2/M transition of mitotic cell cycle;GO:0019901,molecular_function protein kinase binding	CCNB3; G2/mitotic-specific cyclin-B3; K21771	PREDICTED: G2/mitotic-specific cyclin-B3 [Cuculus canorus]
NEFH	8.55	8.07	8.78	3.55	3.78	4.16	1.12538192647866	4.38675301517272	5.76199273997078e-43	3.82417603720734e-41	AC_000174.1:70821002-70828828:+	gene20277	13;GO:0000226,biological_process microtubule cytoskeleton organization;GO:0005198,molecular_function structural molecule activity;GO:0005739,cellular_component mitochondrion;GO:0005883,cellular_component neurofilament;GO:0014069,cellular_component postsynaptic density;GO:0019901,molecular_function protein kinase binding;GO:0030424,cellular_component axon;GO:0033693,biological_process neurofilamen…	NEFH, NF-H; neurofilament heavy polypeptide; K04574	PREDICTED: neurofilament heavy polypeptide [Pseudopodoces humilis]
JUP	136.68	143.03	140.67	102.38	103.84	102.65	0.427807410582913	8.09339586840715	6.33609123680416e-43	4.1828312946796e-41	AC_000176.1:42602484-42628705:-	gene23143	NA	JUP; junction plakoglobin; K10056	PREDICTED: junction plakoglobin [Aquila chrysaetos canadensis]
TNIP1	46.05	47.01	49.12	26.77	30.23	29.99	0.694324137702941	6.2558392062276	8.55519666207265e-43	5.61791247476104e-41	AC_000164.1:64295655-64339418:-	gene9664	NA	NA	PREDICTED: TNFAIP3-interacting protein 1 isoform X7 [Python bivittatus]
PIK3IP1	23.86	21.19	21.04	7.37	6.71	8.42	1.5279990074893	3.64277417566497	1.04138370962373e-42	6.80242801060009e-41	AC_000174.1:72198071-72208758:-	gene20322	NA	NA	PREDICTED: phosphoinositide-3-kinase-interacting protein 1, partial [Melopsittacus undulatus]
RSL1D1	107.34	98.06	98.38	146.72	147.51	144.22	-0.544460286627853	7.47924741326128	2.74436868413433e-42	1.78326490779011e-40	AC_000182.1:10596986-10609108:-	gene27724	NA	NA	PREDICTED: ribosomal L1 domain-containing protein 1 [Zonotrichia albicollis]
BTG1	81.40	82.09	82.97	30.26	42.38	29.29	1.27504765659471	4.96068852389435	2.95690997583538e-42	1.91136508906734e-40	AC_000162.1:22086068-22088781:-	gene5598	NA	TOB; protein Tob/BTG; K14443	PREDICTED: protein BTG1 [Chrysemys picta bellii]
SYNCRIP	211.20	213.27	214.20	270.56	274.36	267.86	-0.364269094573372	8.85404168434135	4.2932357411206e-42	2.76079527373305e-40	AC_000166.1:64720444-64751264:+	gene11471	NA	NA	PREDICTED: heterogeneous nuclear ribonucleoprotein Q isoform X8 [Corvus brachyrhynchos]
VEGFA	50.04	51.22	53.35	21.25	16.53	22.59	1.31751924117558	3.97826207482721	8.41042350459792e-42	5.3805034080188e-40	AC_000180.1:17255514-17270515:+	gene26086	3;GO:0008083,molecular_function growth factor activity;GO:0008201,molecular_function heparin binding;GO:0016020,cellular_component membrane	VEGFA; vascular endothelial growth factor A; K05448	PREDICTED: vascular endothelial growth factor A-like isoform X3 [Alligator mississippiensis]
ZNF536	6.68	7.05	7.71	3.15	3.44	3.22	1.11441959893012	4.49225229130162	1.1056140878653e-41	7.03680843307502e-40	AC_000175.1:40915365-41364861:+	gene21001	1;GO:0003676,molecular_function nucleic acid binding	NA	Zinc finger protein 536 [Pelecanus crispus]
LOC784007	17.36	17.80	16.60	7.19	7.20	7.52	1.22095376129917	3.8839719537955	1.3726515879545e-41	8.69182594801191e-40	AC_000160.1:13087958-13107209:-	gene2784	NA	NA	PREDICTED: SLAM family member 8-like [Alligator sinensis]
PDGFB	27.80	29.62	31.57	12.77	11.55	12.52	1.24492592208898	4.01232996539196	1.56711999617518e-41	9.87285597590364e-40	AC_000162.1:111180157-111204302:-	gene6983	2;GO:0008083,molecular_function growth factor activity;GO:0016020,cellular_component membrane	PDGFB; platelet-derived growth factor subunit B; K17386	PREDICTED: platelet-derived growth factor subunit B [Chelonia mydas]
ALDOC	21.35	21.44	21.24	10.47	8.26	8.75	1.19104712118383	4.13944766125305	2.3464772460619e-41	1.47081460105425e-39	AC_000176.1:20588063-20591587:-	gene22406	2;GO:0004332,molecular_function fructose-bisphosphate aldolase activity;GO:0006096,biological_process glycolytic process	ALDO; fructose-bisphosphate aldolase, class I [EC:4.1.2.13]; K01623	Fructose-bisphosphate aldolase C [Cuculus canorus]
ITM2B	315.40	306.48	310.61	227.08	229.23	229.64	0.426588225558883	7.76286610405399	3.34701899522708e-41	2.08742978642026e-39	AC_000169.1:18114552-18139506:+	gene14731	7;GO:0001540,molecular_function amyloid-beta binding;GO:0005524,molecular_function ATP binding;GO:0005886,cellular_component plasma membrane;GO:0030660,cellular_component Golgi-associated vesicle membrane;GO:0031301,cellular_component integral component of organelle membrane;GO:0042985,biological_process negative regulation of amyloid precursor protein biosynthetic process;GO:0070062,cellular_com…	NA	PREDICTED: integral membrane protein 2B [Pelodiscus sinensis]
ERAP1	19.04	20.30	21.01	11.64	11.99	11.77	0.752206799908166	5.52891994309395	4.7217019478305e-41	2.93005214372622e-39	AC_000164.1:98582888-98687903:-	gene9891	NA	NA	PREDICTED: endoplasmic reticulum aminopeptidase 1 [Chrysemys picta bellii]
LOC107131274	121.87	121.97	124.58	70.71	74.81	64.99	0.79705695687503	5.25956465424081	4.75454040676895e-41	2.9357512929557e-39	AC_000185.1:3323697-3336087:+	gene29370	NA	NA	PREDICTED: egl nine homolog 1 [Nestor notabilis]
CDKN1A	26.41	28.18	24.29	9.59	10.03	9.81	1.40727187305913	3.64771663289624	3.37436948944271e-40	2.07323266007294e-38	AC_000180.1:10551734-10568782:+	gene25955	NA	CDKN1A, P21, CIP1; cyclin-dependent kinase inhibitor 1A; K06625	PREDICTED: cyclin-dependent kinase inhibitor 1 [Falco peregrinus]
NUCB1	102.31	102.39	99.38	70.31	71.00	72.40	0.491827668907652	6.95544932861402	3.78475548097522e-40	2.30607661501664e-38	AC_000175.1:55939074-55955612:+	gene21540	4;GO:0005509,molecular_function calcium ion binding;GO:0005793,cellular_component endoplasmic reticulum-Golgi intermediate compartment;GO:0016020,cellular_component membrane;GO:0070062,cellular_component extracellular exosome	NA	PREDICTED: nucleobindin-1 [Anolis carolinensis]
HSPB1	1010.86	993.84	997.97	763.25	770.99	776.73	0.361047138858684	9.09452396047487	3.79050543440008e-40	2.30607661501664e-38	AC_000182.1:34858405-34861075:+	gene28127	NA	HSPB1; heat shock protein beta-1; K04455	heat shock 27kDa protein 1 [Xenopus (Silurana) tropicalis]
TCN2	24.22	24.21	24.23	13.09	12.81	13.93	0.846160371596475	4.82512884366659	4.85402380761363e-40	2.93869704762404e-38	AC_000174.1:71711442-71727450:+	gene20309	2;GO:0015889,biological_process cobalamin transport;GO:0031419,molecular_function cobalamin binding	TCN2; transcobalamin-2; K14619	Unknown (protein for IMAGE:4030562), partial [Xenopus laevis]
SPDL1	45.73	46.38	44.62	63.22	65.86	63.77	-0.510900963172645	6.62582019130105	6.25447467141533e-40	3.76816918189008e-38	AC_000177.1:1365716-1398817:+	gene23701	6;GO:0000940,cellular_component condensed chromosome outer kinetochore;GO:0007049,biological_process cell cycle;GO:0031577,biological_process spindle checkpoint;GO:0034501,biological_process protein localization to kinetochore;GO:0043515,molecular_function kinetochore binding;GO:0051301,biological_process cell division	NA	Protein Spindly [Eurypyga helias]
LOC616200	364.33	375.01	360.65	268.25	262.36	268.85	0.442275080925555	7.61365986782342	1.37481248869102e-39	8.24289748654311e-38	AC_000158.1:93132588-93140449:+	gene680	1;GO:0016620,molecular_function oxidoreductase activity, acting on the aldehyde or oxo group of donors, NAD or NADP as acceptor	NA	glyceraldehyde-3-phosphate dehydrogenase, partial [Struthio camelus]
TSC22D1	19.57	20.32	18.94	11.73	12.84	11.86	0.679950998788586	5.89552031885432	1.65959894538913e-39	9.90253966885794e-38	AC_000169.1:14722211-14846835:-	gene14691	NA	NA	PREDICTED: TSC22 domain family protein 1-like isoform X2 [Chelonia mydas]
EGR1	6.51	7.10	6.06	15.86	14.44	13.86	-1.18464444884095	4.05930020627665	2.06848916368389e-39	1.22832626844406e-37	AC_000164.1:51438971-51441815:+	gene9451	NA	EGR1; early growth response protein 1; K09203	PREDICTED: early growth response protein 1 [Chrysemys picta bellii]
FBLN2	136.77	140.20	136.81	104.09	103.03	106.00	0.384635248501756	8.78205915033439	2.64488102060582e-39	1.56312468317804e-37	AC_000179.1:58989965-59059181:-	gene25754	NA	NA	PREDICTED: fibulin-2 isoform X2 [Chelonia mydas]
SERPINH1	772.34	761.83	766.41	573.07	585.55	598.98	0.371595296093538	9.73365387179116	4.01434396427863e-39	2.36123331472332e-37	AC_000172.1:55514869-55525178:+	gene18080	NA	NA	PREDICTED: serpin H1 [Chaetura pelagica]
LTBP3	62.06	62.13	61.30	43.32	44.89	46.13	0.448795955021703	7.70622400149651	6.83101678808136e-39	3.9990447809848e-37	AC_000186.1:44380355-44400955:-	gene30433	NA	NA	PREDICTED: latent-transforming growth factor beta-binding protein 3 [Chrysemys picta bellii]
C27H8orf4	56.50	55.65	51.38	102.22	100.48	112.65	-0.965681180472092	4.64045291985601	9.7265356568134e-39	5.66741943834325e-37	AC_000184.1:34893818-34895120:+	gene29251	NA	NA	Putative protein C8orf4 like protein [Chelonia mydas]
CALCOCO1	22.44	22.01	22.30	12.73	13.28	13.83	0.728077278825811	5.3153248144104	1.03020333073518e-38	5.97469791483845e-37	AC_000162.1:26489472-26503713:+	gene5676	NA	NA	PREDICTED: calcium-binding and coiled-coil domain-containing protein 1 [Alligator mississippiensis]
HBP1	27.32	26.13	28.81	14.15	15.49	15.63	0.846948523828945	5.10205840832257	1.10371736918545e-38	6.37127268323752e-37	AC_000161.1:48545054-48575855:+	gene4671	NA	NA	PREDICTED: HMG box-containing protein 1 isoform X1 [Chrysemys picta bellii]
ARSJ	56.77	56.91	57.43	39.55	39.86	39.64	0.506626335000559	6.46046107788943	1.28085037424241e-38	7.35955277533452e-37	AC_000163.1:12719647-12803805:+	gene7295	3;GO:0008152,biological_process metabolic process;GO:0008484,molecular_function sulfuric ester hydrolase activity;GO:0016021,cellular_component integral component of membrane	NA	PREDICTED: arylsulfatase J [Pelodiscus sinensis]
OPTN	102.99	96.88	95.89	66.40	68.62	68.86	0.521459203121781	7.17631633697022	1.35092720961807e-38	7.72643207307365e-37	AC_000170.1:28078670-28118919:+	gene15499	NA	OPTN, FIP2; optineurin; K19946	PREDICTED: LOW QUALITY PROTEIN: optineurin [Chelonia mydas]
KDM2A	37.33	41.19	40.85	27.02	26.36	25.52	0.579203051356132	6.86254652726602	1.62149185145081e-38	9.2313464992459e-37	AC_000186.1:45732836-45824868:+	gene30509	NA	NA	PREDICTED: lysine-specific demethylase 2A isoform X2 [Chrysemys picta bellii]
AMD1	92.63	86.71	92.12	127.21	129.16	125.42	-0.506987274850371	6.76377236600453	3.83554888915984e-38	2.17365284307593e-36	AC_000166.1:39903106-39924416:-	gene11298	NA	speD, AMD1; S-adenosylmethionine decarboxylase [EC:4.1.1.50]; K01611	PREDICTED: S-adenosylmethionine decarboxylase proenzyme isoform X1 [Chrysemys picta bellii]
CST3	542.65	531.33	546.48	383.42	405.32	398.10	0.43400786067285	7.71576707110031	5.43615859687954e-38	3.06673474299418e-36	AC_000170.1:42562165-42566091:-	gene15654	NA	CST3; cystatin-C; K13899	PREDICTED: cystatin-like [Alligator mississippiensis]
POP1	15.42	15.55	14.51	23.71	22.56	23.26	-0.630610596636894	5.85107635485992	6.20145118728918e-38	3.48263396766724e-36	AC_000171.1:68377528-68412631:-	gene17004	NA	POP1; ribonuclease P/MRP protein subunit POP1 [EC:3.1.26.5]; K01164	PREDICTED: ribonucleases P/MRP protein subunit POP1 [Chrysemys picta bellii]
MYADM	243.06	252.70	260.17	158.83	178.93	171.69	0.554265382633111	7.68336638312785	7.28227064591475e-38	4.07118292731748e-36	AC_000175.1:62017073-62024800:+	gene21859	1;GO:0016021,cellular_component integral component of membrane	NA	PREDICTED: myeloid-associated differentiation marker homolog [Alligator sinensis]
NOP2	26.05	25.12	25.30	38.81	36.00	38.90	-0.592061925906462	6.27424950678629	9.81675536537786e-38	5.46348658474012e-36	AC_000162.1:104215499-104224268:+	gene6823	NA	NA	PREDICTED: putative ribosomal RNA methyltransferase NOP2 [Pelodiscus sinensis]
KRT8	2111.85	2077.43	2100.53	1603.42	1606.17	1662.55	0.35156642878191	11.3515952702568	1.09315910248172e-37	6.05678465218778e-36	AC_000162.1:27213668-27221171:+	gene5706	2;GO:0005198,molecular_function structural molecule activity;GO:0045095,cellular_component keratin filament	NA	uncharacterized protein LOC100037087 [Xenopus laevis]
DNTTIP2	54.55	54.41	53.32	76.19	75.83	71.21	-0.475456102295995	7.2005983064061	2.73453304329417e-37	1.50836842668106e-35	AC_000160.1:49770191-49781522:+	gene3506	NA	NA	PREDICTED: deoxynucleotidyltransferase terminal-interacting protein 2, partial [Merops nubicus]
NOL6	9.26	9.14	9.05	15.97	14.47	14.62	-0.734357737364214	5.35374766873625	5.15555728444879e-37	2.83122218837584e-35	AC_000165.1:76540580-76552661:-	gene10683	NA	UTP22, NOL6; U3 small nucleolar RNA-associated protein 22; K14544	PREDICTED: nucleolar protein 6 [Alligator sinensis]
PLEKHF1	32.31	29.33	29.71	11.62	10.58	14.67	1.27989351881577	4.2493590902781	5.36229628165141e-37	2.9317823414791e-35	AC_000175.1:40424604-40434172:+	gene20994	1;GO:0046872,molecular_function metal ion binding	NA	Pleckstrin homology domain-containing family F member 1 [Merops nubicus]
FOSL2	109.33	114.21	118.41	78.90	78.44	73.75	0.548561455093227	6.65501754077243	8.64901330209634e-37	4.70802210931218e-35	AC_000168.1:71326647-71349193:-	gene14008	3;GO:0003677,molecular_function DNA binding;GO:0003700,molecular_function DNA binding transcription factor activity;GO:0006357,biological_process regulation of transcription from RNA polymerase II promoter	FOSL2; fos-like antigen 2; K09030	PREDICTED: LOW QUALITY PROTEIN: fos-related antigen 2 [Serinus canaria]
DHX36	33.31	33.27	32.34	45.13	46.60	44.17	-0.472556581166895	6.89212208207963	1.44582632486624e-36	7.83587358860913e-35	AC_000158.1:114236033-114283636:+	gene843	3;GO:0003676,molecular_function nucleic acid binding;GO:0004386,molecular_function helicase activity;GO:0005524,molecular_function ATP binding	DHX36, RHAU; ATP-dependent RNA helicase DHX36 [EC:3.6.4.13]; K14442	putative ATP-dependent RNA helicase DHX36, partial [Pygoscelis adeliae]
MIF	734.56	696.53	720.67	499.83	499.60	531.51	0.473474962210384	7.74745610616812	4.28225046253422e-36	2.31073958654401e-34	AC_000174.1:73273378-73274171:+	gene20368	NA	MIF; phenylpyruvate tautomerase [EC:5.3.2.1]; K07253	PREDICTED: macrophage migration inhibitory factor [Chrysemys picta bellii]
NHP2	100.93	101.43	105.51	154.58	149.51	149.87	-0.579079018016117	5.85759497564766	5.20040876014309e-36	2.79403779749506e-34	AC_000164.1:40601548-40605473:-	gene9150	4;GO:0003723,molecular_function RNA binding;GO:0005730,cellular_component nucleolus;GO:0019013,cellular_component viral nucleocapsid;GO:0030529,cellular_component intracellular ribonucleoprotein complex	NHP2, NOLA2; H/ACA ribonucleoprotein complex subunit 2; K11129	h/aca ribonucleoprotein complex subunit 2-like protein [Ictalurus punctatus]
ZBP1	13.77	13.90	14.48	5.72	6.66	5.80	1.2067237667715	3.71757715694964	5.51145000590742e-36	2.94838819066022e-34	AC_000170.1:59099238-59109860:+	gene15957	NA	ZBP1, DAI; Z-DNA binding protein 1; K12965	PREDICTED: z-DNA-binding protein 1 [Chelonia mydas]
RND3	266.36	272.35	243.12	171.78	164.19	148.52	0.674598725003238	7.29130957950572	5.83258663830339e-36	3.10679110592204e-34	AC_000159.1:45800467-45822009:+	gene1640	7;GO:0003924,molecular_function GTPase activity;GO:0005525,molecular_function GTP binding;GO:0005622,cellular_component intracellular;GO:0005925,cellular_component focal adhesion;GO:0007264,biological_process small GTPase mediated signal transduction;GO:0016020,cellular_component membrane;GO:0070062,cellular_component extracellular exosome	NA	PREDICTED: rho-related GTP-binding protein RhoE [Pelodiscus sinensis]
PDIA6	491.52	484.11	475.07	363.23	359.87	374.54	0.385159487865254	9.13739646817906	8.58845862965187e-36	4.55518632703459e-34	AC_000168.1:86834831-86858171:+	gene14177	NA	PDIA6, TXNDC7; protein disulfide-isomerase A6 [EC:5.3.4.1]; K09584	PREDICTED: protein disulfide-isomerase A6 [Chrysemys picta bellii]
CTH	13.55	13.42	13.06	25.79	23.09	24.22	-0.889447602700373	4.55897314855977	1.02672723849328e-35	5.42243053486815e-34	AC_000160.1:75082357-75109483:-	gene3696	NA	CTH; cystathionine gamma-lyase [EC:4.4.1.1]; K01758	PREDICTED: cystathionine gamma-lyase [Chelonia mydas]
BCLAF1	98.89	100.93	97.58	132.23	126.95	127.49	-0.396130986231405	8.3197797875597	1.05520428650215e-35	5.54921203380429e-34	AC_000166.1:75260631-75291546:-	gene11592	4;GO:0005634,cellular_component nucleus;GO:0006915,biological_process apoptotic process;GO:0045892,biological_process negative regulation of transcription, DNA-templated;GO:2001022,biological_process positive regulation of response to DNA damage stimulus	NA	PREDICTED: bcl-2-associated transcription factor 1 isoform X8 [Gallus gallus]
KDM4B	15.34	15.53	15.49	9.76	7.96	8.61	0.790649096509691	5.38389223095626	3.2629216041061e-35	1.7086970476186e-33	AC_000164.1:20307661-20413425:-	gene8880	NA	NA	PREDICTED: lysine-specific demethylase 4B isoform X2 [Pelodiscus sinensis]
FCGRT	141.92	140.46	138.00	101.71	98.98	102.50	0.453227917609005	7.01732325329295	3.63594903648674e-35	1.89604048285029e-33	AC_000175.1:56415680-56421862:+	gene21578	NA	NA	PREDICTED: major histocompatibility complex class I-related gene protein-like [Alligator mississippiensis]
GRB7	12.72	13.35	10.86	4.97	4.87	4.14	1.38986025314976	3.85112348351581	8.06205727001268e-35	4.18653526268315e-33	AC_000176.1:40753679-40762636:+	gene23044	NA	NA	PREDICTED: growth factor receptor-bound protein 7 isoform X2 [Chrysemys picta bellii]
ERBB2	61.52	61.72	63.24	47.59	46.32	45.95	0.39743424427528	7.68533447285051	9.12944981979369e-35	4.72106673806081e-33	AC_000176.1:40721835-40746517:+	gene23042	6;GO:0004714,molecular_function transmembrane receptor protein tyrosine kinase activity;GO:0004716,molecular_function signal transducer, downstream of receptor, with protein tyrosine kinase activity;GO:0005524,molecular_function ATP binding;GO:0005622,cellular_component intracellular;GO:0007169,biological_process transmembrane receptor protein tyrosine kinase signaling pathway;GO:0016021,cellular…	ERBB2, HER2, CD340; receptor tyrosine-protein kinase erbB-2 [EC:2.7.10.1]; K05083	PREDICTED: receptor tyrosine-protein kinase erbB-2 [Alligator sinensis]
RPL22L1	594.79	598.25	560.21	767.70	807.80	788.45	-0.446620719171045	7.98038233857326	1.27967089235895e-34	6.59003960376222e-33	AC_000158.1:97339620-97343997:+	gene724	NA	RP-L22e, RPL22; large subunit ribosomal protein L22e; K02891	PREDICTED: 60S ribosomal protein L22-like 1 isoform X1 [Chelonia mydas]
FLOT1	68.42	65.98	65.97	46.64	44.91	43.26	0.555418202451245	6.18560921732009	1.32201129423857e-34	6.77995131107226e-33	AC_000180.1:28090028-28100136:+	gene26296	NA	FLOT; flotillin; K07192	PREDICTED: flotillin-1 [Alligator mississippiensis]
PARP9	27.29	27.50	26.95	18.37	15.95	17.17	0.64353986744787	5.86063143260701	1.78376916013906e-34	9.11043582159911e-33	AC_000158.1:67559263-67589062:-	gene417	NA	NA	PREDICTED: poly [ADP-ribose] polymerase 9 [Chelonia mydas]
LAMB2	34.29	34.53	34.34	24.73	26.02	25.56	0.41966966892687	7.34679702947453	2.62438251497899e-34	1.33488571284444e-32	AC_000179.1:51456151-51470445:+	gene25578	NA	LAMB2; laminin, beta 2; K06243	PREDICTED: laminin subunit beta-2 [Anolis carolinensis]
LOC101902400	4.01	3.98	3.12	0.00	0.27	0.19	4.62848722365002	1.04319527104034	3.68651469225343e-34	1.86748301410438e-32	AC_000183.1:51361608-51365175:-	gene28940	NA	NA	PREDICTED: protein very KIND [Struthio camelus australis]
NMT2	44.83	44.31	44.79	62.58	60.91	63.29	-0.498351618211338	6.33727685557322	3.99242965759559e-34	2.01422945042353e-32	AC_000170.1:29967404-30027445:-	gene15527	NA	NA	PREDICTED: glycylpeptide N-tetradecanoyltransferase 2 [Zonotrichia albicollis]
DDX5	467.62	464.82	467.49	571.26	565.06	573.72	-0.305653256508517	9.90215337672803	4.43477488397002e-34	2.22833972003854e-32	AC_000176.1:49330953-49337523:-	gene23352	3;GO:0003676,molecular_function nucleic acid binding;GO:0004386,molecular_function helicase activity;GO:0005524,molecular_function ATP binding	DDX5, DBP2; ATP-dependent RNA helicase DDX5/DBP2 [EC:3.6.4.13]; K12823	putative ATP-dependent RNA helicase DDX5, partial [Nipponia nippon]
GABARAP	613.17	607.74	569.38	424.49	408.24	429.21	0.486569845408571	7.50293003139588	5.747706040787e-34	2.8764024061374e-32	AC_000176.1:27586883-27588815:-	gene22655	1;GO:0006914,biological_process autophagy	GABARAP, ATG8, LC3; GABA(A) receptor-associated protein; K08341	GABA(A) receptor-associated protein like 1 [Xenopus (Silurana) tropicalis]
RRAGD	24.40	26.20	25.45	13.37	11.91	13.54	0.941693531205636	4.39862467564595	6.99986812650374e-34	3.48897041437903e-32	AC_000166.1:61722156-61743748:+	gene11439	NA	RRAGC_D; Ras-related GTP-binding protein C/D; K16186	PREDICTED: ras-related GTP-binding protein D isoform X1 [Chrysemys picta bellii]
NBR1	43.65	44.90	43.26	31.39	31.94	31.72	0.455260895052119	6.8195414445057	1.01422414079029e-33	5.0350143245393e-32	AC_000176.1:43784678-43813739:+	gene23209	NA	NBR1; next to BRCA1 gene 1 protein; K17987	PREDICTED: next to BRCA1 gene 1 protein isoform X2 [Chrysemys picta bellii]
CYP26B1	13.62	14.38	16.82	6.64	5.93	5.67	1.27410729008221	4.09112330933741	1.65191835762888e-33	8.16811105041115e-32	AC_000168.1:12371179-12387041:+	gene13517	NA	CYP26B; cytochrome P450 family 26 subfamily B [EC:1.14.14.-]; K12664	PREDICTED: cytochrome P450 26B1 isoform X2 [Chrysemys picta bellii]
GPRC5B	59.83	60.01	61.57	40.97	39.40	41.11	0.558087903039369	5.90071466143577	1.76721176924157e-33	8.70351796351475e-32	AC_000182.1:17587460-17608885:-	gene27792	NA	NA	PREDICTED: G-protein coupled receptor family C group 5 member B [Mesitornis unicolor]
WDR36	39.04	39.83	37.67	52.92	51.92	52.39	-0.449428834467167	6.94575407601203	2.11127518407211e-33	1.03569313476359e-31	AC_000167.1:87643153-87686644:-	gene13205	NA	UTP21, WDR36; U3 small nucleolar RNA-associated protein 21; K14554	PREDICTED: WD repeat-containing protein 36 [Chrysemys picta bellii]
SIK1	38.76	39.15	39.99	23.96	27.23	25.77	0.603496881886466	6.00639444820724	2.58285867455096e-33	1.26204169330126e-31	AC_000158.1:146209152-146217226:-	gene1158	2;GO:0004674,molecular_function protein serine/threonine kinase activity;GO:0005524,molecular_function ATP binding	SIK1; serine/threonine-protein kinase SIK1 [EC:2.7.11.1]; K19008	PREDICTED: serine/threonine-protein kinase SIK2-like [Alligator sinensis]
MAP3K1	19.92	21.25	19.39	13.49	13.56	13.41	0.564700052129039	6.27099773109602	2.72045113893878e-33	1.32405957197526e-31	AC_000177.1:22358696-22435963:-	gene23901	NA	MAP3K1, MEKK1; mitogen-activated protein kinase kinase kinase 1 [EC:2.7.11.25]; K04416	PREDICTED: mitogen-activated protein kinase kinase kinase 1 isoform X1 [Chrysemys picta bellii]
SRSF5	158.66	162.67	151.00	215.92	213.34	209.20	-0.451190012360921	7.23811144890065	2.9086756492312e-33	1.41013958916439e-31	AC_000167.1:81859990-81865204:+	gene13109	NA	SRSF4_5_6, SFRS4_5_6; serine/arginine-rich splicing factor 4/5/6; K12893	PREDICTED: serine/arginine-rich splicing factor 5 isoform X2 [Chelonia mydas]
NSDHL	86.54	82.54	82.90	52.95	57.22	57.99	0.569168253626429	6.24916738469596	3.99544534889051e-33	1.92947362743503e-31	AC_000187.1:35387191-35413263:+	gene31035	NA	NSDHL, ERG26; sterol-4alpha-carboxylate 3-dehydrogenase (decarboxylating) [EC:1.1.1.170]; K07748	sterol-4-alpha-carboxylate 3-dehydrogenase, decarboxylating [Xenopus (Silurana) tropicalis]
TAF1D	103.51	102.28	98.78	142.03	139.60	136.12	-0.471721150680825	6.62464294200133	4.57095398442375e-33	2.19884146901873e-31	AC_000186.1:1056626-1062580:+	gene29782	NA	NA	PREDICTED: TATA box-binding protein-associated factor RNA polymerase I subunit D [Mesitornis unicolor]
RELB	11.32	12.19	13.11	4.50	5.95	4.45	1.2982409048489	3.93348311680115	5.37119601701547e-33	2.57381906436985e-31	AC_000175.1:53099830-53128181:+	gene21403	NA	RELB; transcription factor RelB; K09253	PREDICTED: transcription factor RelB isoform X2 [Chrysemys picta bellii]
IFRD1	37.94	37.71	36.35	55.93	65.18	57.25	-0.68198746496005	6.00912093979744	6.22410510341695e-33	2.9710526322503e-31	AC_000161.1:55872971-55896662:-	gene4727	NA	NA	PREDICTED: interferon-related developmental regulator 1 [Chelonia mydas]
MRTO4	88.82	86.13	84.53	121.98	130.02	137.20	-0.600690187998379	6.26758058954652	7.8133331675008e-33	3.71537463378745e-31	AC_000159.1:133992722-133998200:-	gene2452	NA	NA	PREDICTED: mRNA turnover protein 4 homolog [Chrysemys picta bellii]
GYS1	50.01	49.66	54.88	35.33	33.27	34.64	0.561847608000733	6.58744910286812	8.97243952808446e-33	4.25026515202505e-31	AC_000175.1:55996073-56012727:-	gene21544	NA	GYS; glycogen synthase [EC:2.4.1.11]; K00693	PREDICTED: glycogen [starch] synthase, muscle [Python bivittatus]
CCT5	289.09	287.07	283.02	354.58	353.14	356.00	-0.324872244539414	9.02530489794384	9.61708588578226e-33	4.53831379956059e-31	AC_000177.1:63097313-63111305:-	gene24131	NA	NA	T-complex protein 1 subunit epsilon, partial [Chaetura pelagica]
ST14	114.06	112.93	112.93	84.33	85.48	87.28	0.386021253400451	7.63409321060078	1.62414437807412e-32	7.63532419555982e-31	AC_000186.1:36933200-36971373:+	gene30171	NA	ST14, PRSS14; suppressor of tumorigenicity protein 14 [EC:3.4.21.109]; K08670	PREDICTED: suppressor of tumorigenicity 14 protein homolog isoform X16 [Gallus gallus]
CCDC86	44.55	40.37	45.96	69.88	65.23	71.92	-0.681159170028072	5.88880951741708	1.69944430898626e-32	7.95917106370888e-31	AC_000186.1:37751107-37759841:+	gene30186	NA	NA	PREDICTED: coiled-coil domain-containing protein 86 [Alligator mississippiensis]
LTV1	62.76	61.70	63.20	87.58	84.84	82.48	-0.458708258656919	6.71004990677618	2.6811246017106e-32	1.25095629442971e-30	AC_000166.1:82354180-82370634:+	gene11643	NA	NA	PREDICTED: protein LTV1 homolog [Struthio camelus australis]
DPYSL2	54.01	55.91	56.18	38.75	39.89	40.39	0.463433314828734	6.636226582051	3.20225631675808e-32	1.48850948117171e-30	AC_000165.1:75049668-75168972:+	gene10655	NA	DPYSL2, CRMP2; dihydropyrimidinase-like 2; K07528	PREDICTED: dihydropyrimidinase-related protein 2 isoform X2 [Serinus canaria]
MISP	7.69	8.30	8.72	3.57	3.46	3.72	1.17687100766136	3.69209642546202	3.43818775597738e-32	1.59221448654609e-30	AC_000164.1:44940857-44951978:+	gene9310	NA	NA	PREDICTED: mitotic interactor and substrate of PLK1 isoform X1 [Aquila chrysaetos canadensis]
NR4A2	4.36	3.84	3.85	0.71	1.29	0.81	2.13093306433411	2.33202142811556	4.01472171429551e-32	1.8522940965101e-30	AC_000159.1:39999678-40017692:+	gene1608	6;GO:0003707,molecular_function steroid hormone receptor activity;GO:0004879,molecular_function nuclear receptor activity;GO:0005634,cellular_component nucleus;GO:0006351,biological_process transcription, DNA-templated;GO:0008270,molecular_function zinc ion binding;GO:0043565,molecular_function sequence-specific DNA binding	NR4A2, NURR1; nuclear receptor subfamily 4 group A member 2; K08558	PREDICTED: nuclear receptor subfamily 4 group A member 2 isoform X3 [Pelodiscus sinensis]
H1F0	179.29	191.58	180.55	255.03	244.08	256.71	-0.474311945616576	6.98679025803973	4.25281815588958e-32	1.95487874565725e-30	AC_000162.1:110122672-110124893:+	gene6946	4;GO:0000786,cellular_component nucleosome;GO:0003677,molecular_function DNA binding;GO:0005634,cellular_component nucleus;GO:0006334,biological_process nucleosome assembly	NA	Unknown (protein for MGC:98218) [Xenopus laevis]
ECE1	97.60	94.43	94.70	72.77	71.79	73.09	0.380721762508818	7.83172256452373	6.51690176952825e-32	2.98454862957989e-30	AC_000159.1:131935369-132060212:+	gene2415	NA	NA	PREDICTED: endothelin-converting enzyme 1 [Chelonia mydas]
EIF3B	112.67	107.38	111.33	139.34	144.01	141.59	-0.374440447569923	8.21507889259949	7.70186505168997e-32	3.51425908663692e-30	AC_000182.1:41435742-41453953:-	gene28349	NA	NA	PREDICTED: eukaryotic translation initiation factor 3 subunit B, partial [Ficedula albicollis]
USP43	17.87	18.74	16.88	25.28	26.73	25.57	-0.550781404625475	6.28683463805095	1.05451347041056e-31	4.79398046932799e-30	AC_000176.1:29518016-29572937:+	gene22767	NA	NA	PREDICTED: ubiquitin carboxyl-terminal hydrolase 43 [Latimeria chalumnae]
ALDH18A1	63.35	65.54	62.22	83.70	83.28	87.39	-0.430485743189001	7.46550224332855	1.24259204523327e-31	5.62839776401098e-30	AC_000183.1:16954128-16995393:-	gene28526	NA	ALDH18A1, P5CS; delta-1-pyrroline-5-carboxylate synthetase [EC:2.7.2.11 1.2.1.41]; K12657	PREDICTED: delta-1-pyrroline-5-carboxylate synthase isoform X2 [Chrysemys picta bellii]
STMN1	1127.29	1087.63	1096.26	818.24	837.22	861.74	0.378831684024286	8.77578161315152	1.43544257618833e-31	6.47828284111757e-30	AC_000159.1:127749018-127779442:+	gene2332	3;GO:0005737,cellular_component cytoplasm;GO:0005874,cellular_component microtubule;GO:0031110,biological_process regulation of microtubule polymerization or depolymerization	STMN1; stathmin 1; K04381	stathmin [Gekko japonicus]
CAD	14.82	14.58	15.30	19.67	19.98	20.05	-0.433979070431744	6.82974888322437	1.57021101033678e-31	7.06082929322092e-30	AC_000168.1:72383234-72404916:-	gene14036	NA	CAD; carbamoyl-phosphate synthase / aspartate carbamoyltransferase / dihydroorotase [EC:6.3.5.5 2.1.3.2 3.5.2.3]; K11540	PREDICTED: CAD protein-like [Alligator mississippiensis]
NAE1	44.84	43.41	45.15	61.59	60.67	60.02	-0.467017938332601	6.40838428190726	2.20717887416377e-31	9.88927689792296e-30	AC_000175.1:34636279-34660257:-	gene20851	NA	NAE1, APPBP1; NEDD8-activating enzyme E1 regulatory subunit; K04532	PREDICTED: NEDD8-activating enzyme E1 regulatory subunit isoform X5 [Chrysemys picta bellii]
PNPLA8	19.31	19.20	17.75	10.56	11.42	11.46	0.737206641180899	5.17582239420796	3.63204680605333e-31	1.62148679532115e-29	AC_000161.1:49866235-49916649:-	gene4686	NA	NA	PREDICTED: calcium-independent phospholipase A2-gamma [Struthio camelus australis]
P4HB	1184.97	1180.12	1209.09	903.61	922.07	955.12	0.345167262493047	10.6661315201681	4.79731964865735e-31	2.13403348241887e-29	AC_000176.1:51643809-51653754:+	gene23435	9;GO:0003756,molecular_function protein disulfide isomerase activity;GO:0005783,cellular_component endoplasmic reticulum;GO:0005788,cellular_component endoplasmic reticulum lumen;GO:0006457,biological_process protein folding;GO:0016740,molecular_function transferase activity;GO:0019511,biological_process peptidyl-proline hydroxylation;GO:0034976,biological_process response to endoplasmic reticulu…	PDIA1, P4HB; protein disulfide-isomerase A1 [EC:5.3.4.1]; K09580	RecName: Full=Dolichyl-diphosphooligosaccharide--protein glycotransferase; AltName: Full=Glycosylation site-binding chain; Short=GSBP; Flags: Precursor [Gallus gallus]
DHRS3	8.63	10.84	9.47	2.34	3.08	2.42	1.88201579810781	2.62170691037061	5.56912024517911e-31	2.46851254867564e-29	AC_000173.1:42039113-42040601:+	gene19007,gene19008,gene19009	NA	DHRS3; short-chain dehydrogenase/reductase 3 [EC:1.1.1.300]; K11146	PREDICTED: short-chain dehydrogenase/reductase 3 [Serinus canaria]
YPEL3	54.70	56.08	60.54	28.07	28.41	27.57	1.00944834360108	4.00263282574994	6.75803756902419e-31	2.98484000957862e-29	AC_000182.1:26451071-26454436:+	gene27927	NA	NA	PREDICTED: protein yippee-like 3 [Anolis carolinensis]
ANP32E	118.77	116.09	112.96	157.14	153.75	156.86	-0.444341530716294	6.73727324316678	7.02779163011531e-31	3.0929759546582e-29	AC_000160.1:20453149-20465222:+	gene3062	NA	NA	PREDICTED: acidic leucine-rich nuclear phosphoprotein 32 family member E isoform X3 [Pelodiscus sinensis]
SRR	37.10	37.43	34.87	55.14	52.49	54.95	-0.590221929948459	5.68868937630123	7.26686927514862e-31	3.18272614561424e-29	AC_000176.1:23859291-23877544:+	gene22511	2;GO:0006520,biological_process cellular amino acid metabolic process;GO:0030170,molecular_function pyridoxal phosphate binding	SRR; serine racemase [EC:5.1.1.18]; K12235	PREDICTED: serine racemase [Chelonia mydas]
LOC533821	20.98	21.39	22.05	14.61	14.87	15.44	0.501736652313197	6.28532894811383	7.28300882567435e-31	3.18272614561424e-29	AC_000184.1:23463380-23510391:-	gene29138	NA	NA	PREDICTED: tyrosine-protein kinase SgK223-like [Alligator sinensis]
TPM1	1197.60	1200.32	1176.75	1441.83	1447.24	1457.86	-0.298939064918263	9.80241851582524	8.88684547924375e-31	3.86998734185594e-29	AC_000167.1:47056201-47072869:-	gene12758	NA	TPM1; tropomyosin 1; K10373	PREDICTED: tropomyosin alpha-4 chain-like isoform X2 [Alligator mississippiensis]
AGRN	66.76	68.22	72.31	51.20	52.71	51.58	0.398170983725635	8.58848344983149	8.96692581014407e-31	3.89120686117826e-29	AC_000173.1:52673189-52712497:-	gene19220	NA	AGRN; agrin; K06254	PREDICTED: LOW QUALITY PROTEIN: agrin-like [Anolis carolinensis]
BAIAP2	54.98	59.17	60.79	35.65	40.78	37.15	0.610122462754585	6.38302736431972	9.75133254646509e-31	4.2168567328982e-29	AC_000176.1:52198616-52263297:-	gene23462	NA	BAIAP2, IRSP53; BAI1-associated protein 2; K05627	PREDICTED: brain-specific angiogenesis inhibitor 1-associated protein 2 isoform X3 [Chrysemys picta bellii]
LOC786073	749.73	731.16	718.33	450.12	528.85	500.94	0.557943429281024	7.4389200821914	1.47713544980412e-30	6.36553057899963e-29	AC_000168.1:107260864-107261604:+	gene14633	2;GO:0009607,biological_process response to biotic stimulus;GO:0016021,cellular_component integral component of membrane	NA	LOC100037081 protein [Xenopus laevis]
DDX18	50.95	52.23	51.34	65.99	68.85	67.78	-0.406969256510854	7.07959713388159	1.84742091140224e-30	7.93368198318797e-29	AC_000159.1:69859769-69876428:+	gene1740	NA	NA	PREDICTED: ATP-dependent RNA helicase DDX18 isoform X1 [Chrysemys picta bellii]
PFKL	197.59	202.65	199.71	149.59	156.23	157.33	0.356804007187082	8.70105355085766	1.93347726378602e-30	8.2746159727063e-29	AC_000158.1:145770057-145797206:+	gene1138	NA	pfkA, PFK; 6-phosphofructokinase 1 [EC:2.7.1.11]; K00850	PREDICTED: 6-phosphofructokinase, liver type isoform X2 [Chrysemys picta bellii]
CTSA	94.79	96.12	96.96	69.15	70.64	72.28	0.4233933288037	6.9183250303561	2.17003020792255e-30	9.25506697956248e-29	AC_000170.1:75368316-75374641:+	gene16298	NA	CTSA, CPY; cathepsin A (carboxypeptidase C) [EC:3.4.16.5]; K13289	PREDICTED: lysosomal protective protein [Struthio camelus australis]
NFATC1	8.55	9.33	9.34	3.72	4.64	4.68	1.04910095244742	4.26334777025362	2.41626246315132e-30	1.0269942955538e-28	AC_000181.1:1016829-1099835:-	gene26974	NA	NFATC1, NFAT2, NFATC; nuclear factor of activated T-cells, cytoplasmic 1; K04446	PREDICTED: nuclear factor of activated T-cells, cytoplasmic 1 isoform X1 [Pelodiscus sinensis]
PAFAH1B3	108.12	110.74	106.63	70.90	76.64	74.41	0.538709926226257	6.01539458157793	2.59796994784863e-30	1.10045750930885e-28	AC_000175.1:51308540-51311417:+	gene21314	NA	PAFAH1B2_3; platelet-activating factor acetylhydrolase IB subunit beta/gamma [EC:3.1.1.47]; K16795	PREDICTED: platelet-activating factor acetylhydrolase IB subunit gamma-like isoform X2 [Python bivittatus]
TMEM59	167.41	163.96	158.84	123.06	116.99	117.92	0.43592014811905	7.16605338135594	2.74642204782449e-30	1.15938245018877e-28	AC_000160.1:92745899-92771682:+	gene3833	NA	NA	PREDICTED: transmembrane protein 59 [Columba livia]
CEACAM1	5.22	4.80	4.90	1.30	1.50	0.83	2.05354630160243	2.17199210560268	2.9138650614901e-30	1.22589760264927e-28	AC_000175.1:51138352-51156406:+	gene21306	NA	NA	PREDICTED: carcinoembryonic antigen-related cell adhesion molecule 5-like [Latimeria chalumnae]
SRM	41.39	40.90	45.44	63.70	69.06	64.31	-0.639855958766053	5.5966526969922	3.07778313134669e-30	1.29048535280891e-28	AC_000173.1:43445466-43449517:+	gene19039	3;GO:0004766,molecular_function spermidine synthase activity;GO:0008295,biological_process spermidine biosynthetic process;GO:0042803,molecular_function protein homodimerization activity	speE, SRM, SPE3; spermidine synthase [EC:2.5.1.16]; K00797	PREDICTED: spermidine synthase [Ficedula albicollis]
PPP1R13L	26.05	26.34	26.05	16.27	18.47	17.46	0.576143686073204	5.93954713409723	3.64715075091857e-30	1.52406693500506e-28	AC_000175.1:53432737-53448948:-	gene21420	NA	NA	PREDICTED: relA-associated inhibitor [Chrysemys picta bellii]
FARSB	89.88	91.54	87.33	116.41	115.31	113.83	-0.379261318917101	7.59857625664862	5.2566616424264e-30	2.18927609544141e-28	AC_000159.1:111504464-111578443:-	gene2072	6;GO:0000287,molecular_function magnesium ion binding;GO:0003723,molecular_function RNA binding;GO:0004826,molecular_function phenylalanine-tRNA ligase activity;GO:0005524,molecular_function ATP binding;GO:0005737,cellular_component cytoplasm;GO:0006432,biological_process phenylalanyl-tRNA aminoacylation	FARSB, pheT; phenylalanyl-tRNA synthetase beta chain [EC:6.1.1.20]; K01890	PREDICTED: phenylalanine--tRNA ligase beta subunit [Alligator mississippiensis]
RRS1	46.87	44.84	44.88	68.82	63.34	68.67	-0.575723184859054	5.93473843907622	5.43512614308734e-30	2.25603179136645e-28	AC_000171.1:32699359-32701125:+	gene16774	NA	NA	PREDICTED: ribosome biogenesis regulatory protein homolog [Lepisosteus oculatus]
BCL9L	12.73	12.69	12.89	8.21	8.75	7.55	0.633950772359862	5.58062243993521	5.51106693531929e-30	2.27992839114159e-28	AC_000172.1:30020761-30048965:-	gene17437	NA	NA	PREDICTED: B-cell CLL/lymphoma 9-like protein [Chrysemys picta bellii]
SRSF2	405.40	403.64	397.46	495.92	505.33	502.10	-0.333578524411218	8.23093225272489	9.20144475379717e-30	3.7939910577866e-28	AC_000176.1:55665999-55669890:+	gene23522	NA	SRSF2_8, SFRS2A_B; serine/arginine-rich splicing factor 2/8; K12891	PREDICTED: serine/arginine-rich splicing factor 2 isoform X1 [Chelonia mydas]
MICU1	75.81	76.35	71.03	49.52	53.57	51.83	0.513206806152031	6.58865377754348	9.84089065400701e-30	4.04421503002917e-28	AC_000185.1:28562361-28778030:-	gene29586	NA	NA	PREDICTED: calcium uptake protein 1, mitochondrial isoform X4 [Chelonia mydas]
SORBS3	16.55	15.99	17.32	10.10	10.62	9.35	0.717883999008024	5.1285670608547	1.07069791492943e-29	4.38562106342878e-28	AC_000165.1:70354892-70384760:+	gene10596	NA	NA	PREDICTED: vinexin [Haliaeetus leucocephalus]
THRAP3	98.58	100.84	99.82	123.76	122.86	124.18	-0.326692732137972	8.3264064477138	1.16078307533237e-29	4.73897327235197e-28	AC_000160.1:110135908-110208556:-	gene4145	7;GO:0005524,molecular_function ATP binding;GO:0005634,cellular_component nucleus;GO:0006351,biological_process transcription, DNA-templated;GO:0006355,biological_process regulation of transcription, DNA-templated;GO:0006397,biological_process mRNA processing;GO:0008380,biological_process RNA splicing;GO:0048511,biological_process rhythmic process	NA	Unknown (protein for MGC:98683) [Xenopus laevis]
SLC39A10	47.84	53.58	50.30	78.98	70.87	71.35	-0.562875154393455	7.27342676597823	1.19297338490819e-29	4.85442382953952e-28	AC_000159.1:84610677-84773232:+	gene1816	NA	SLC39A10, ZIP10; solute carrier family 39 (zinc transporter), member 10; K14716	PREDICTED: zinc transporter ZIP10 [Chelonia mydas]
RRP1B	34.71	32.62	33.47	44.92	48.22	47.53	-0.494503045558105	6.46577647219732	1.23156934405147e-29	4.99510036896168e-28	AC_000158.1:146437109-146461727:+	gene1160	NA	NA	PREDICTED: ribosomal RNA processing protein 1 homolog B [Alligator mississippiensis]
UTP4	58.57	56.25	56.06	74.43	75.11	74.07	-0.403394174619801	7.08676504224193	1.36819310923496e-29	5.53115461847397e-28	AC_000175.1:36469901-36500064:+	gene20941	NA	UTP4, CIRH1A; U3 small nucleolar RNA-associated protein 4; K14548	PREDICTED: cirhin [Chrysemys picta bellii]
ABHD4	41.58	40.55	40.61	24.11	27.06	24.72	0.684873232881475	5.12455119507146	1.38112844358271e-29	5.56531984198214e-28	AC_000167.1:22044238-22056394:-	gene12198	NA	NA	PREDICTED: abhydrolase domain-containing protein 4 isoform X2 [Python bivittatus]
DUSP6	31.97	30.04	32.69	49.39	46.68	46.93	-0.612735492703186	5.48526624182316	1.6929303201804e-29	6.79966284911291e-28	AC_000162.1:19275580-19280067:-	gene5578	2;GO:0004725,molecular_function protein tyrosine phosphatase activity;GO:0017017,molecular_function MAP kinase tyrosine/serine/threonine phosphatase activity	DUSP6; dual specificity phosphatase 6 [EC:3.1.3.16 3.1.3.48]; K21946	uncharacterized protein LOC100505429 [Xenopus laevis]
RCL1	32.66	31.45	32.00	46.90	48.80	46.46	-0.577694598412663	5.45690636092666	2.20419822947754e-29	8.82461426646639e-28	AC_000165.1:39930088-39994840:-	gene10280	NA	RCL1; RNA 3'-terminal phosphate cyclase-like protein; K11108	PREDICTED: RNA 3'-terminal phosphate cyclase-like protein isoform X1 [Chrysemys picta bellii]
LONP1	70.76	68.91	71.36	53.78	52.69	54.05	0.376799686875832	7.51062434342301	2.86353216621464e-29	1.1427426917971e-27	AC_000164.1:19814901-19833231:+	gene8866	NA	NA	PREDICTED: lon protease homolog, mitochondrial [Aquila chrysaetos canadensis]
PTCD3	45.46	45.11	43.85	58.83	59.53	59.38	-0.418930854939572	6.74101840276569	2.89167659588449e-29	1.15027558434367e-27	AC_000168.1:48598059-48629215:-	gene13850	7;GO:0005654,cellular_component nucleoplasm;GO:0005739,cellular_component mitochondrion;GO:0005829,cellular_component cytosol;GO:0005886,cellular_component plasma membrane;GO:0019843,molecular_function rRNA binding;GO:0032543,biological_process mitochondrial translation;GO:0043024,molecular_function ribosomal small subunit binding	NA	PREDICTED: pentatricopeptide repeat domain-containing protein 3, mitochondrial [Anolis carolinensis]
NPM1	1525.57	1507.84	1455.93	1961.09	1852.25	1945.64	-0.376287491842454	10.5778670719582	3.39128055846732e-29	1.34470233262421e-27	AC_000177.1:3111165-3124084:+	gene23717	NA	NA	PREDICTED: nucleophosmin [Chrysemys picta bellii]
TMEM126A	158.60	157.12	166.51	215.13	209.91	220.04	-0.438751145845957	6.87332535924403	3.66246490744862e-29	1.44760675052054e-27	AC_000186.1:9962114-9970773:-	gene29856	1;GO:0016021,cellular_component integral component of membrane	NA	PREDICTED: transmembrane protein 126A [Chelonia mydas]
EIF2S2	453.97	459.52	439.70	574.21	555.95	567.56	-0.344403429243096	8.99281642458733	6.83746963730455e-29	2.69396303709799e-27	AC_000170.1:64050710-64069300:-	gene16089	NA	NA	PREDICTED: eukaryotic translation initiation factor 2 subunit 2 [Chrysemys picta bellii]
PRELID1	288.68	280.64	282.76	363.93	356.99	374.96	-0.380628020860906	7.74057166244232	7.06664378080559e-29	2.77544670770817e-27	AC_000164.1:40132355-40135910:+	gene9127	NA	NA	PRELI domain-containing protein 1, mitochondrial precursor [Salmo salar]
UGP2	164.31	163.87	159.50	121.01	126.86	124.92	0.372225222419943	7.80359111581589	7.24814908837746e-29	2.83775325980608e-27	AC_000168.1:62242592-62299944:+	gene13922	2;GO:0003983,molecular_function UTP:glucose-1-phosphate uridylyltransferase activity;GO:0006011,biological_process UDP-glucose metabolic process	UGP2, galU, galF; UTP--glucose-1-phosphate uridylyltransferase [EC:2.7.7.9]; K00963	PREDICTED: UTP--glucose-1-phosphate uridylyltransferase isoform X2 [Alligator sinensis]
ARF2	114.50	111.01	109.69	150.55	156.33	156.90	-0.483220049397751	6.17176957339084	8.76872265319847e-29	3.42228354870586e-27	AC_000176.1:46244781-46263339:+	gene23289	NA	NA	PREDICTED: ADP-ribosylation factor 2-like isoform X1 [Chelonia mydas]
NAGA	139.41	138.42	138.32	101.46	106.55	105.99	0.390892314337905	7.24179951953767	1.17609498983007e-28	4.57571000588747e-27	AC_000162.1:113553922-113562431:-	gene7047	5;GO:0008456,molecular_function alpha-N-acetylgalactosaminidase activity;GO:0016052,biological_process carbohydrate catabolic process;GO:0019377,biological_process glycolipid catabolic process;GO:0042803,molecular_function protein homodimerization activity;GO:0070062,cellular_component extracellular exosome	NAGA; alpha-N-acetylgalactosaminidase [EC:3.2.1.49]; K01204	PREDICTED: alpha-N-acetylgalactosaminidase isoform X1 [Pelodiscus sinensis]
MX1	137.73	139.41	135.80	107.99	106.70	107.46	0.340896234661027	7.97536468898683	1.27638963936861e-28	4.95039744193869e-27	AC_000158.1:143166726-143204868:+	gene1093	NA	MX; interferon-induced GTP-binding protein Mx; K14754	PREDICTED: interferon-induced GTP-binding protein Mx-like [Chelonia mydas]
NPC1	47.79	50.88	46.92	34.25	35.09	36.03	0.449236305355025	7.33385286277787	1.33867473444559e-28	5.17579194056206e-27	AC_000181.1:33438454-33485188:+	gene27128	NA	NPC1; Niemann-Pick C1 protein; K12385	PREDICTED: Niemann-Pick C1 protein [Chaetura pelagica]
FILIP1L	20.91	21.22	20.63	13.62	14.84	14.49	0.533845953430122	5.92262608856239	2.17628871648676e-28	8.38817368332831e-27	AC_000158.1:43756933-44045925:-	gene227	NA	NA	PREDICTED: filamin A-interacting protein 1-like [Struthio camelus australis]
GPATCH4	25.93	23.92	24.72	37.01	37.84	37.45	-0.604105949197309	5.30365046843731	2.23071534267266e-28	8.57133378263479e-27	AC_000160.1:14279598-14287675:+	gene2812	NA	NA	PREDICTED: G patch domain-containing protein 4 [Pelodiscus sinensis]
ACADVL	192.44	191.70	192.18	150.64	151.66	154.24	0.319105245485622	8.40844452126656	2.32966574214637e-28	8.92391405116625e-27	AC_000176.1:27568180-27573378:+	gene22651	NA	ACADVL; very long chain acyl-CoA dehydrogenase [EC:1.3.8.9]; K09479	PREDICTED: very long-chain specific acyl-CoA dehydrogenase, mitochondrial-like isoform X2 [Lepisosteus oculatus]
FBLN1	43.43	43.09	44.52	30.73	31.56	31.97	0.458445617793179	6.33184351300388	3.17618952327016e-28	1.21291348225557e-26	AC_000162.1:116616199-116695696:+	gene7108	NA	NA	PREDICTED: fibulin-1 [Falco peregrinus]
ATAD3A	21.39	20.81	22.29	32.88	32.88	30.48	-0.592486480577221	5.53900419335398	3.48365833584856e-28	1.32624796338087e-26	AC_000173.1:52336144-52352541:-	gene19190	NA	NA	PREDICTED: ATPase family AAA domain-containing protein 3-like isoform X1 [Chrysemys picta bellii]
AASDHPPT	216.01	211.76	210.51	269.26	264.77	268.00	-0.346453837415532	7.80005607970194	3.82360388325072e-28	1.45121552889984e-26	AC_000172.1:1775346-1802208:-	gene17195	NA	LYS5, acpT; 4'-phosphopantetheinyl transferase [EC:2.7.8.-]; K06133	PREDICTED: L-aminoadipate-semialdehyde dehydrogenase-phosphopantetheinyl transferase isoform X1 [Aquila chrysaetos canadensis]
BRIX1	71.09	66.23	69.77	94.19	93.48	98.71	-0.484957859843768	6.43900289272854	4.20492439460566e-28	1.59107672748326e-26	AC_000177.1:39256326-39265218:-	gene24033	NA	NA	PREDICTED: ribosome biogenesis protein BRX1 homolog [Chelonia mydas]
LAMB3	54.00	53.28	54.87	39.11	41.08	41.72	0.395297724865549	7.41850657098856	4.57310663526053e-28	1.72513150304615e-26	AC_000173.1:75562860-75610921:+	gene19513	NA	LAMB3; laminin, beta 3; K06244	PREDICTED: laminin subunit beta-3 [Chelonia mydas]
MUC1	10.09	9.24	10.78	4.37	4.38	5.10	1.09737897682767	3.89212616818991	5.85624368871446e-28	2.20248001274652e-26	AC_000160.1:15482750-15486949:+	gene2864	1;GO:0016021,cellular_component integral component of membrane	NA	PREDICTED: mucin-1 [Alligator sinensis]
TAPBP	170.25	175.89	173.03	135.93	133.22	133.00	0.350711362156452	7.69581115564068	7.54912418427081e-28	2.83057946377598e-26	AC_000180.1:7415846-7425523:-	gene25880	NA	TAPBP; TAP binding protein (tapasin); K08058	PREDICTED: tapasin [Chrysemys picta bellii]
PTGS2	6.96	7.74	6.68	2.65	3.25	2.33	1.38078020212374	3.2926745876699	9.15839454644325e-28	3.42363959987672e-26	AC_000173.1:69263774-69271833:-	gene19430	27;GO:0001516,biological_process prostaglandin biosynthetic process;GO:0004601,molecular_function peroxidase activity;GO:0004666,molecular_function prostaglandin-endoperoxide synthase activity;GO:0005634,cellular_component nucleus;GO:0005737,cellular_component cytoplasm;GO:0005789,cellular_component endoplasmic reticulum membrane;GO:0006954,biological_process inflammatory response;GO:0006979,biol…	PTGS2, COX2; prostaglandin-endoperoxide synthase 2 [EC:1.14.99.1]; K11987	prostaglandin G/H synthase 2 isoform 2 [Gallus gallus]
KLK10	67.19	64.38	60.70	37.06	41.06	41.26	0.674841015834728	5.51957946651411	1.07433209895284e-27	4.00406476879989e-26	AC_000175.1:57448223-57454349:-	gene21645	NA	NA	PREDICTED: trypsin-like [Chrysemys picta bellii]
SDAD1	26.82	28.48	26.71	37.35	40.88	39.04	-0.530141006698734	6.08495380091127	1.17931124382967e-27	4.3821652237036e-26	AC_000163.1:92551090-92582776:-	gene7875	NA	NA	PREDICTED: protein SDA1 homolog [Chrysemys picta bellii]
NFKB2	42.54	43.39	42.17	29.71	31.90	31.63	0.443395953753958	6.65548500881532	1.52472038504959e-27	5.64874767129864e-26	AC_000183.1:22890249-22898466:+	gene28638	5;GO:0003677,molecular_function DNA binding;GO:0003700,molecular_function DNA binding transcription factor activity;GO:0005634,cellular_component nucleus;GO:0005737,cellular_component cytoplasm;GO:0007165,biological_process signal transduction	NFKB2; nuclear factor of kappa light polypeptide gene enhancer in B-cells 2; K04469	hypothetical protein UY3_00948 [Chelonia mydas]
SNAI2	6.44	6.36	6.33	1.76	1.56	0.92	2.16560327876719	1.82361363093713	1.58477238737417e-27	5.85375300586333e-26	AC_000171.1:21577307-21580910:-	gene16684	41;GO:0000790,cellular_component nuclear chromatin;GO:0001078,molecular_function transcriptional repressor activity, RNA polymerase II proximal promoter sequence-specific DNA binding;GO:0001649,biological_process osteoblast differentiation;GO:0003198,biological_process epithelial to mesenchymal transition involved in endocardial cushion formation;GO:0003273,biological_process cell migration invol…	SNAI2, SLUG; snail 2; K05706	PREDICTED: zinc finger protein SNAI2 [Anolis carolinensis]
BMP7	33.17	33.39	37.01	21.42	21.61	19.72	0.707658431142954	5.20106565615887	1.61880570768196e-27	5.96172036737117e-26	AC_000170.1:59424986-59510393:+	gene15965	49;GO:0001657,biological_process ureteric bud development;GO:0001707,biological_process mesoderm formation;GO:0003272,biological_process endocardial cushion formation;GO:0003344,biological_process pericardium morphogenesis;GO:0005615,cellular_component extracellular space;GO:0007411,biological_process axon guidance;GO:0008083,molecular_function growth factor activity;GO:0009880,biological_process…	BMP7; bone morphogenetic protein 7; K16621	PREDICTED: bone morphogenetic protein 7 [Pelodiscus sinensis]
MATR3	222.12	226.99	217.80	280.58	275.70	269.20	-0.32442356839699	9.30054250383537	2.05960824698594e-27	7.56266211637351e-26	AC_000164.1:52218127-52244934:+	gene9465	NA	MATR3; matrin 3; K13213	PREDICTED: matrin-3 isoform X2 [Anser cygnoides domesticus]
FTSJ3	21.10	20.98	21.23	31.11	28.50	30.83	-0.535777137647031	5.94066957938074	2.14522992078284e-27	7.85381963033505e-26	AC_000176.1:48718547-48727905:-	gene23332	NA	NA	PREDICTED: pre-rRNA processing protein FTSJ3 [Chrysemys picta bellii]
TMEM59L	105.04	104.94	104.76	77.04	78.44	78.60	0.410650730673126	6.59892447915693	2.80754071604185e-27	1.02483493608222e-25	AC_000164.1:4507985-4513876:-	gene8251	NA	NA	PREDICTED: transmembrane protein 59-like [Alligator mississippiensis]
TBC1D9	33.19	34.03	33.25	25.59	24.03	23.51	0.439571569994814	6.75632690113134	3.24403497485375e-27	1.18069554466011e-25	AC_000174.1:17314340-17444418:+	gene19703	NA	NA	PREDICTED: TBC1 domain family member 9 [Meleagris gallopavo]
BoLA	25.16	27.41	25.77	15.61	15.36	14.62	0.763208736569759	4.64919808413343	3.44796206722863e-27	1.2512472870285e-25	AC_000180.1:27647068-27694602:+	gene26271	1;GO:0016021,cellular_component integral component of membrane	MHC1; MHC class I antigen; K06751	MHC class I antigen [Amblyrhynchus cristatus]
TUBB3	103.18	102.62	103.63	74.27	80.12	76.00	0.412040643843763	6.9379142386955	3.74378360209261e-27	1.35463843398167e-25	AC_000175.1:14761259-14769915:+	gene20671	NA	TUBB; tubulin beta; K07375	PREDICTED: tubulin beta-3 chain [Chrysemys picta bellii]
UTP20	10.97	11.59	11.61	15.89	14.81	15.21	-0.446305955384596	6.79046231050051	4.67903020101376e-27	1.68812336699947e-25	AC_000162.1:65522823-65609018:+	gene6341	NA	NA	PREDICTED: small subunit processome component 20 homolog [Aquila chrysaetos canadensis]
ITGB5	119.67	124.27	126.92	93.37	97.03	95.13	0.360727048891261	7.94811990935393	5.04362033807613e-27	1.81438759466269e-25	AC_000158.1:69801836-69899675:-	gene437	NA	ITGB5; integrin beta 5; K06588	PREDICTED: integrin beta-5 [Chrysemys picta bellii]
SUGP2	31.20	31.57	31.33	22.88	22.67	23.68	0.423950230224675	6.53997155112473	6.0670666620367e-27	2.17625330469762e-25	AC_000164.1:4113545-4142921:+	gene8240	NA	NA	SURP and G-patch domain-containing protein 2 [Caprimulgus carolinensis]
MYO10	23.37	25.57	24.68	18.00	18.15	17.79	0.431346306269068	7.04324413589253	6.16249364423296e-27	2.20411264030476e-25	AC_000177.1:56295178-56572213:+	gene24097	NA	MYO10; myosin X; K12559	PREDICTED: unconventional myosin-X [Chrysemys picta bellii]
LRPPRC	128.24	125.64	122.19	157.34	156.19	152.54	-0.325896149939966	9.19509640090625	6.47373137189785e-27	2.30877816254667e-25	AC_000168.1:26185523-26284687:-	gene13640	NA	NA	PREDICTED: leucine-rich PPR motif-containing protein, mitochondrial [Chelonia mydas]
ARSI	35.81	35.33	36.49	20.60	24.63	23.51	0.636300923771698	5.68977912079551	6.57980436818259e-27	2.33988401184854e-25	AC_000164.1:63647400-63654386:-	gene9648	2;GO:0008152,biological_process metabolic process;GO:0008484,molecular_function sulfuric ester hydrolase activity	NA	PREDICTED: arylsulfatase I [Alligator sinensis]
RAI14	57.78	61.22	59.00	45.36	44.95	44.49	0.383538850013675	7.29773676968153	6.83178973854325e-27	2.42255264128744e-25	AC_000177.1:39351347-39515255:-	gene24036	NA	NA	PREDICTED: ankycorbin isoform X1 [Chrysemys picta bellii]
USP20	10.46	11.06	11.21	5.72	6.81	5.98	0.815183287162023	4.59150378478913	7.42684121771106e-27	2.62605488185219e-25	AC_000168.1:100236945-100281197:+	gene14424	NA	NA	PREDICTED: ubiquitin carboxyl-terminal hydrolase 20 [Alligator sinensis]
VPS35	156.91	153.31	153.15	120.83	124.67	120.63	0.32434224930391	8.37290734779344	7.94154164820096e-27	2.80007026692676e-25	AC_000175.1:15038815-15066463:-	gene20681	NA	VPS35; vacuolar protein sorting-associated protein 35; K18468	PREDICTED: vacuolar protein sorting-associated protein 35 isoform X1 [Pelodiscus sinensis]
DDX10	17.88	18.35	18.53	25.31	27.27	25.26	-0.520933314122573	5.84361865594277	8.37033047673756e-27	2.94289437809603e-25	AC_000172.1:18644691-18952412:+	gene17299	NA	NA	PREDICTED: probable ATP-dependent RNA helicase DDX10, partial [Pelodiscus sinensis]
LYAR	78.17	80.39	76.60	104.60	101.74	108.46	-0.439814409885749	6.71135241262515	8.54646187583869e-27	2.99633159155463e-25	AC_000163.1:107443251-107463879:+	gene8011	NA	NA	PREDICTED: cell growth-regulating nucleolar protein isoform X1 [Chrysemys picta bellii]
APLP1	18.05	18.97	18.81	11.93	10.30	11.22	0.712512693465451	4.88802004545027	9.20063109449297e-27	3.21659246517612e-25	AC_000175.1:46754112-46764965:+	gene21115	NA	NA	PREDICTED: amyloid-like protein 2-like isoform X2 [Python bivittatus]
TCERG1	44.16	46.91	43.58	59.20	59.61	57.10	-0.401986945543552	7.43711224576236	9.47216989858742e-27	3.30222192728563e-25	AC_000164.1:59633806-59685604:+	gene9594	NA	TCERG1, CA150; transcription elongation regulator 1; K12824	Transcription elongation regulator 1-like, partial [Tyto alba]
IFITM3	357.79	346.16	349.35	260.02	268.68	275.68	0.372546348467023	7.74806582080156	1.21167734408376e-26	4.21236064913826e-25	NW_003100802.1:2571-2869:+	gene30666,gene32428	2;GO:0009607,biological_process response to biotic stimulus;GO:0016021,cellular_component integral component of membrane	NA	LOC100037081 protein [Xenopus laevis]
LGALS3BP	247.33	252.45	243.65	189.52	190.94	198.33	0.343886177426196	8.56527094715367	1.233805097962e-26	4.27730588570011e-25	AC_000176.1:54035151-54045173:+	gene23488	NA	NA	PREDICTED: galectin-3-binding protein [Latimeria chalumnae]
SLC25A36	79.08	84.31	87.69	55.56	59.34	54.54	0.55289522669841	6.05460538745426	1.25703824587889e-26	4.34571077147714e-25	AC_000158.1:129006030-129041679:-	gene965	NA	NA	PREDICTED: solute carrier family 25 member 36-like [Alligator mississippiensis]
CTSV	608.31	602.80	604.33	486.01	480.94	494.47	0.295670410207055	9.1031238021843	1.52780130638435e-26	5.26709500376006e-25	AC_000165.1:84976252-84981458:-	gene10773	NA	CTSL; cathepsin L [EC:3.4.22.15]; K01365	PREDICTED: cathepsin L1-like [Chelonia mydas]
PTTG1IP	366.36	378.67	384.60	466.74	473.21	476.16	-0.343545247416962	7.80459217088191	1.60065380680796e-26	5.50296797681262e-25	AC_000158.1:145057826-145075459:-	gene1129	11;GO:0002039,molecular_function p53 binding;GO:0005634,cellular_component nucleus;GO:0005654,cellular_component nucleoplasm;GO:0005737,cellular_component cytoplasm;GO:0006606,biological_process protein import into nucleus;GO:0016021,cellular_component integral component of membrane;GO:0031398,biological_process positive regulation of protein ubiquitination;GO:0043518,biological_process negative …	NA	PREDICTED: pituitary tumor-transforming gene 1 protein-interacting protein isoform X2 [Anolis carolinensis]
SNX9	74.74	76.20	74.93	55.49	55.01	57.94	0.404393999242942	6.87553715039612	1.63873538366128e-26	5.61832730569616e-25	AC_000166.1:95902940-95954391:+	gene11766	NA	SNX9_18_33; sorting nexin-9/18/33; K17923	PREDICTED: sorting nexin-9 isoform X14 [Gallus gallus]
TMEM189	105.64	110.28	114.17	76.15	79.73	72.97	0.514046947237983	6.12681346258294	2.80380453006491e-26	9.58623086023021e-25	AC_000170.1:78882066-78907460:-	gene16364	4;GO:0005737,cellular_component cytoplasm;GO:0016021,cellular_component integral component of membrane;GO:0031625,molecular_function ubiquitin protein ligase binding;GO:0061630,molecular_function ubiquitin protein ligase activity	TMEM189; plasmanylethanolamine desaturase [EC:1.14.19.77]; K20656	transmembrane protein 189 [Gallus gallus]
MTA2	113.57	115.89	116.31	140.26	143.58	143.31	-0.321749120562647	8.00775899088858	2.98775452187015e-26	1.01870937832226e-24	AC_000186.1:41636476-41644877:-	gene30302	NA	NA	PREDICTED: metastasis-associated protein MTA2 isoform X2 [Chrysemys picta bellii]
SRSF7	228.39	228.96	220.39	292.40	281.32	293.77	-0.374121196407941	7.5255136610213	5.00824936073323e-26	1.70294199496055e-24	AC_000168.1:21105339-21110797:-	gene13591	NA	SRSF7, SFRS7; serine/arginine-rich splicing factor 7; K12896	PREDICTED: serine/arginine-rich splicing factor 7 isoform X2 [Zonotrichia albicollis]
BZW1	321.31	312.48	317.08	382.47	385.61	383.67	-0.292927894948103	8.78606945737099	6.50355430254561e-26	2.20534460242878e-24	AC_000159.1:89886237-89901613:+	gene1854	NA	NA	PREDICTED: basic leucine zipper and W2 domain-containing protein 1 [Chrysemys picta bellii]
PPM1K	41.56	42.66	47.04	27.55	27.98	27.22	0.648061613680567	5.34917583627686	6.62375629854103e-26	2.2399847253731e-24	AC_000163.1:37876469-37899686:+	gene7498	NA	NA	PREDICTED: protein phosphatase 1K, mitochondrial [Chrysemys picta bellii]
SERTAD1	59.17	59.53	59.69	81.34	91.01	90.19	-0.571430420660169	5.69354719194597	7.99297078397456e-26	2.69567283695403e-24	AC_000175.1:50040254-50043146:-	gene21257	NA	NA	PREDICTED: SERTA domain-containing protein 1 [Chrysemys picta bellii]
PLEKHA2	35.82	35.89	37.38	24.41	22.83	21.49	0.648161838014255	5.11807387896478	8.1442500198475e-26	2.73924897009017e-24	AC_000184.1:33717156-33776180:+	gene29235	NA	NA	PREDICTED: pleckstrin homology domain-containing family A member 2 [Chrysemys picta bellii]
LGALS9	13.57	15.00	14.08	6.43	6.92	6.89	1.05821207185708	3.55903732752949	8.46873703023572e-26	2.84068906168258e-24	AC_000176.1:19738611-19757380:+	gene22374,gene22378	1;GO:0030246,molecular_function carbohydrate binding	NA	PREDICTED: galectin-9-like [Haplochromis burtoni]
RNMTL1	17.80	20.00	18.37	29.57	29.33	29.16	-0.668234993299528	4.87249850116607	8.53345886878852e-26	2.85468350459661e-24	AC_000176.1:22627122-22633425:-	gene22465	NA	NA	PREDICTED: RNA methyltransferase-like protein 1 [Chrysemys picta bellii]
GRWD1	38.19	39.71	39.22	53.38	55.50	52.53	-0.477770773468742	5.94522830810968	9.98420888448007e-26	3.33102194799146e-24	AC_000175.1:55573213-55579279:+	gene21515	1;GO:0005634,cellular_component nucleus	NA	glutamate-rich WD repeat-containing protein 1 [Xenopus (Silurana) tropicalis]
LAMP1	200.64	191.52	191.00	150.83	149.86	149.22	0.358011670744336	7.73339321807998	1.03074239525139e-25	3.42963642559384e-24	AC_000169.1:90609709-90621680:+	gene15270	2;GO:0005765,cellular_component lysosomal membrane;GO:0016021,cellular_component integral component of membrane	LAMP1_2, CD107; lysosomal-associated membrane protein 1/2; K06528	Lysosome-associated membrane glycoprotein 1, partial [Calypte anna]
UTP3	43.27	41.31	42.68	56.49	57.47	57.68	-0.447191725142329	6.13842024489946	1.23400876304388e-25	4.09499538987637e-24	AC_000163.1:87797086-87799626:+	gene7822	NA	NA	PREDICTED: something about silencing protein 10 [Chelonia mydas]
HMGCR	103.92	107.59	103.21	83.59	81.00	80.13	0.34550433502408	7.96386353499601	2.09798903691897e-25	6.94350451658703e-24	AC_000167.1:6692477-6713108:+	gene11943	6;GO:0004420,molecular_function hydroxymethylglutaryl-CoA reductase (NADPH) activity;GO:0005789,cellular_component endoplasmic reticulum membrane;GO:0008299,biological_process isoprenoid biosynthetic process;GO:0015936,biological_process coenzyme A metabolic process;GO:0016021,cellular_component integral component of membrane;GO:0050661,molecular_function NADP binding	HMGCR; hydroxymethylglutaryl-CoA reductase (NADPH) [EC:1.1.1.34]; K00021	Unknown (protein for IMAGE:7197923), partial [Xenopus laevis]
ATIC	172.96	174.60	176.33	211.22	210.76	213.33	-0.295478794681031	8.42412021161971	2.27291280290226e-25	7.5024257438351e-24	AC_000159.1:103847179-103870755:+	gene1971	8;GO:0003937,molecular_function IMP cyclohydrolase activity;GO:0004643,molecular_function phosphoribosylaminoimidazolecarboxamide formyltransferase activity;GO:0005739,cellular_component mitochondrion;GO:0006164,biological_process purine nucleotide biosynthetic process;GO:0016020,cellular_component membrane;GO:0042803,molecular_function protein homodimerization activity;GO:0045296,molecular_funct…	purH; phosphoribosylaminoimidazolecarboxamide formyltransferase / IMP cyclohydrolase [EC:2.1.2.3 3.5.4.10]; K00602	PREDICTED: bifunctional purine biosynthesis protein PURH [Meleagris gallopavo]
EIF4G1	245.60	253.22	252.30	295.11	306.05	299.24	-0.278133692648691	10.3787655878221	2.48537506184332e-25	8.18196018369694e-24	AC_000158.1:83466572-83485542:-	gene597	1;GO:0003743,molecular_function translation initiation factor activity	EIF4G; translation initiation factor 4G; K03260	PREDICTED: LOW QUALITY PROTEIN: eukaryotic translation initiation factor 4 gamma 1 [Meleagris gallopavo]
C6H4orf3	587.14	559.15	563.13	415.36	417.28	436.08	0.413011453578503	6.90864655137212	2.60533414023502e-25	8.55418042710498e-24	AC_000163.1:7145434-7151713:+	gene7260	NA	NA	hypothetical protein EH28_19269 [Larimichthys crocea]
PLOD1	73.25	69.26	71.88	51.73	54.11	54.17	0.40693599602226	6.96872974175185	2.7832713457418e-25	9.11429569182097e-24	AC_000173.1:42594655-42625798:-	gene19018	9;GO:0001666,biological_process response to hypoxia;GO:0005506,molecular_function iron ion binding;GO:0005783,cellular_component endoplasmic reticulum;GO:0008475,molecular_function procollagen-lysine 5-dioxygenase activity;GO:0008544,biological_process epidermis development;GO:0017185,biological_process peptidyl-lysine hydroxylation;GO:0031418,molecular_function L-ascorbic acid binding;GO:0046947…	PLOD1; procollagen-lysine,2-oxoglutarate 5-dioxygenase 1 [EC:1.14.11.4]; K00473	PREDICTED: procollagen-lysine,2-oxoglutarate 5-dioxygenase 1 [Meleagris gallopavo]
COL3A1	337.52	342.31	337.23	278.57	274.52	281.28	0.26855940356125	10.3907640792611	2.79231451820324e-25	9.11984618037378e-24	AC_000159.1:7317286-7356904:-	gene1346	NA	COL3A; collagen type III alpha; K19720	PREDICTED: collagen alpha-1(III) chain-like [Chelonia mydas]
CTPS1	48.53	45.65	47.89	66.09	61.23	63.98	-0.447864591374919	6.62958158245036	2.9383728544003e-25	9.57169173122367e-24	AC_000160.1:105800988-105832449:-	gene4059	4;GO:0003883,molecular_function CTP synthase activity;GO:0005524,molecular_function ATP binding;GO:0006541,biological_process glutamine metabolic process;GO:0044210,biological_process 'de novo' CTP biosynthetic process	pyrG, CTPS; CTP synthase [EC:6.3.4.2]; K01937	CTP synthase 1, partial [Chelonia mydas]
NDNF	18.57	21.11	21.47	12.04	10.74	11.05	0.829092052992025	4.63935034384497	3.14886734984876e-25	1.02305216437102e-23	AC_000163.1:4372945-4376819:+	gene7223	NA	NA	PREDICTED: protein NDNF isoform X2 [Anas platyrhynchos]
SSC5D	1.75	1.96	2.11	0.71	0.69	0.57	1.54833134803031	2.63524140757367	3.56362304846228e-25	1.15478134868056e-23	AC_000175.1:62447529-62471952:-	gene21887	NA	NA	PREDICTED: soluble scavenger receptor cysteine-rich domain-containing protein SSC5D [Struthio camelus australis]
DCBLD2	220.15	228.55	222.84	180.67	176.47	169.40	0.334126199615413	8.87115215865783	3.78019370022504e-25	1.22177041701805e-23	AC_000158.1:42742649-42826102:-	gene218	NA	NA	PREDICTED: discoidin, CUB and LCCL domain-containing protein 2 [Aquila chrysaetos canadensis]
RBMX	234.04	233.70	238.04	295.24	306.12	283.91	-0.342361891471022	8.28245959736496	4.27416129065628e-25	1.37566036080663e-23	AC_000187.1:20453991-20462816:-	gene30912	NA	RBMX, HNRNPG; heterogeneous nuclear ribonucleoprotein G; K12885	PREDICTED: RNA-binding motif protein, X chromosome isoform X5 [Pseudopodoces humilis]
FAM162A	86.09	84.53	82.49	54.43	44.29	42.68	0.818254690446506	4.89279201579778	4.27850212933171e-25	1.37566036080663e-23	AC_000158.1:67422932-67443498:+	gene413	8;GO:0005739,cellular_component mitochondrion;GO:0005829,cellular_component cytosol;GO:0006919,biological_process activation of cysteine-type endopeptidase activity involved in apoptotic process;GO:0016021,cellular_component integral component of membrane;GO:0051402,biological_process neuron apoptotic process;GO:0070062,cellular_component extracellular exosome;GO:0071456,biological_process cellul…	NA	PREDICTED: protein FAM162A [Pelodiscus sinensis]
DCK	92.86	100.90	91.65	64.38	66.01	58.64	0.580539975575314	5.97363444820719	4.30839623071909e-25	1.38169265166549e-23	AC_000163.1:88049497-88077488:+	gene7826	2;GO:0005524,molecular_function ATP binding;GO:0019206,molecular_function nucleoside kinase activity	DCK; deoxycitidine/deoxyadenosine/deoxyguanosine kinase [EC:2.7.1.74 2.7.1.76 2.7.1.113]; K00893	deoxycytidine kinase [Xenopus (Silurana) tropicalis]
ND3	1015.79	953.11	998.74	1413.50	1269.17	1300.10	-0.441790851869554	8.64585257443127	4.52147784647842e-25	1.44629024620216e-23	NC_006853.1:9822-10168:+	gene32461	4;GO:0008137,molecular_function NADH dehydrogenase (ubiquinone) activity;GO:0016021,cellular_component integral component of membrane;GO:0031966,cellular_component mitochondrial membrane;GO:0070469,cellular_component respiratory chain	ND3; NADH-ubiquinone oxidoreductase chain 3 [EC:7.1.1.2]; K03880	NADH dehydrogenase subunit 3 [Stemonidium hypomelas]
PDCD11	27.44	27.67	27.33	33.98	35.65	36.71	-0.383826457402056	7.46302923664924	4.92958193925597e-25	1.5727774151184e-23	AC_000183.1:24232100-24274069:+	gene28666	3;GO:0003676,molecular_function nucleic acid binding;GO:0005634,cellular_component nucleus;GO:0006397,biological_process mRNA processing	NA	PREDICTED: protein RRP5 homolog [Alligator mississippiensis]
PFAS	20.62	21.33	21.42	27.33	27.66	27.04	-0.38954147272659	6.62797472240058	5.33619077306287e-25	1.69814009447393e-23	AC_000176.1:28495768-28511861:+	gene22742	NA	PFAS, purL; phosphoribosylformylglycinamidine synthase [EC:6.3.5.3]; K01952	PREDICTED: phosphoribosylformylglycinamidine synthase [Anolis carolinensis]
HSPA4	160.16	160.26	158.60	197.87	205.73	191.36	-0.328348453669265	8.81795028239361	5.85422757021236e-25	1.85823064894899e-23	AC_000164.1:46228918-46282857:+	gene9378	NA	HSPA4; heat shock 70kDa protein 4; K09489	PREDICTED: heat shock 70 kDa protein 4 isoform X1 [Chrysemys picta bellii]
SCN9A	9.93	10.12	11.37	6.75	6.96	6.41	0.627024277821389	5.70523417236028	6.27601962951298e-25	1.98703264341545e-23	AC_000159.1:30020942-30187710:+	gene1536	NA	SCN9A, NAV1.7; voltage-gated sodium channel type IX alpha; K04841	PREDICTED: sodium channel protein type 2 subunit alpha isoform X2 [Picoides pubescens]
MSLN	40.91	43.98	43.87	24.97	23.56	28.89	0.708777360986964	5.41581510531446	6.49086757739036e-25	2.04982589066137e-23	AC_000182.1:649252-652836:+	gene27464	1;GO:0016021,cellular_component integral component of membrane	NA	Mesothelin, partial [Eurypyga helias]
PARP3	17.51	17.17	17.57	9.81	11.14	10.43	0.725751119004154	4.6044099202472	7.59457132424675e-25	2.39228996713773e-23	AC_000179.1:49536823-49545002:-	gene25499	NA	PARP2_3_4; poly [ADP-ribose] polymerase 2/3/4 [EC:2.4.2.30]; K10798	PREDICTED: poly [ADP-ribose] polymerase 3 [Cuculus canorus]
IRF1	18.38	17.69	18.93	10.14	8.69	9.30	0.941077517939023	3.8166048519055	7.63140307595411e-25	2.39780616647257e-23	AC_000164.1:23235568-23243679:+	gene8998	NA	IRF1; interferon regulatory factor 1; K09444	PREDICTED: interferon regulatory factor 1 [Struthio camelus australis]
HEXB	57.60	56.81	54.38	39.75	41.92	37.74	0.487588312601175	6.29316568886519	1.00019414690905e-24	3.1346993831536e-23	AC_000177.1:6721326-6753670:-	gene23763	NA	HEXA_B; hexosaminidase [EC:3.2.1.52]; K12373	PREDICTED: beta-hexosaminidase subunit beta isoform X1 [Chrysemys picta bellii]
POLR3D	19.27	18.49	20.04	29.26	27.73	29.70	-0.605523206370891	5.15284176337229	1.07188455256343e-24	3.35092170827827e-23	AC_000165.1:70060488-70066840:+	gene10591	NA	RPC4, POLR3D; DNA-directed RNA polymerase III subunit RPC4; K03026	PREDICTED: DNA-directed RNA polymerase III subunit RPC4 [Haliaeetus leucocephalus]
DIAPH3	50.01	51.31	47.48	65.38	66.31	62.15	-0.396931968169834	7.65747038989987	1.3465806291121e-24	4.19909853967596e-23	AC_000169.1:2130594-2695362:+	gene14642	NA	DIAPH3, DRF3; diaphanous 3; K05745	PREDICTED: protein diaphanous homolog 3 [Pelodiscus sinensis]
DDX54	41.30	41.72	41.54	52.37	52.54	53.40	-0.363349519178085	6.9507684139655	1.63427845705383e-24	5.08346614799377e-23	AC_000174.1:63448461-63466347:-	gene20130	NA	NA	PREDICTED: ATP-dependent RNA helicase DDX54 [Alligator mississippiensis]
DYNC2H1	11.87	12.62	11.79	16.31	16.26	15.14	-0.411030943424705	7.4882236306706	1.7665366494638e-24	5.48112158912381e-23	AC_000172.1:5296677-5693223:-	gene17210	10;GO:0005524,molecular_function ATP binding;GO:0005868,cellular_component cytoplasmic dynein complex;GO:0005930,cellular_component axoneme;GO:0008569,molecular_function ATP-dependent microtubule motor activity, minus-end-directed;GO:0031514,cellular_component motile cilium;GO:0035721,biological_process intraciliary retrograde transport;GO:0045503,molecular_function dynein light chain binding;GO:…	DYNC2H, DNCH2; dynein cytoplasmic 2 heavy chain; K10414	PREDICTED: cytoplasmic dynein 2 heavy chain 1 [Anolis carolinensis]
SEPT5	70.71	71.37	70.76	49.96	52.64	51.48	0.451591484215681	6.04558382707102	2.05393560747997e-24	6.35695631532018e-23	AC_000174.1:74799509-74811262:+	gene20445	3;GO:0005525,molecular_function GTP binding;GO:0008021,cellular_component synaptic vesicle;GO:0017157,biological_process regulation of exocytosis	SEPT5, PNUTL1, CDCREL1; septin 5; K04557	septin 5 [Xenopus laevis]
ZFYVE1	18.22	18.44	18.47	12.38	11.59	12.41	0.576847810457834	5.18651008441196	2.27759304745614e-24	7.0316436099448e-23	AC_000167.1:84869219-84914813:-	gene13143	1;GO:0046872,molecular_function metal ion binding	ZFYVE1; zinc finger FYVE domain-containing protein 1; K17603	PREDICTED: zinc finger FYVE domain-containing protein 1 isoform X1 [Picoides pubescens]
OSR2	63.52	64.96	64.82	34.28	43.57	40.88	0.693095289535756	5.63693926356894	2.32481506051059e-24	7.15962275831191e-23	AC_000171.1:67533217-67541597:-	gene16998	NA	NA	PREDICTED: protein odd-skipped-related 2 isoform X2 [Chrysemys picta bellii]
C1QBP	239.62	238.18	237.91	339.26	341.00	297.65	-0.465713160436202	7.879273329359	2.61399249734805e-24	8.03026259519471e-23	AC_000176.1:26724672-26730101:+	gene22598	NA	NA	PREDICTED: complement component 1 Q subcomponent-binding protein, mitochondrial [Chrysemys picta bellii]
MPZL2	53.07	56.93	54.96	35.48	33.87	34.85	0.640943179418449	4.89855841325907	2.97180702868318e-24	9.10693753900911e-23	AC_000172.1:29378621-29389165:-	gene17418	NA	NA	PREDICTED: myelin protein zero-like protein 2 [Tinamus guttatus]
CAV1	459.33	453.28	461.05	358.38	341.19	363.56	0.350701964847572	7.77586684689815	3.05425347604307e-24	9.33653691900752e-23	AC_000161.1:52173105-52208687:-	gene4711	4;GO:0000139,cellular_component Golgi membrane;GO:0005901,cellular_component caveola;GO:0016021,cellular_component integral component of membrane;GO:0070836,biological_process caveola assembly	CAV1; caveolin 1; K06278	PREDICTED: caveolin-1 isoform X2 [Anolis carolinensis]
RIMKLA	7.76	8.23	7.86	3.48	3.14	3.01	1.28652133227155	2.81773373801226	3.17876946899263e-24	9.69329431932862e-23	AC_000160.1:104368103-104402396:-	gene4048	4;GO:0003824,molecular_function catalytic activity;GO:0005524,molecular_function ATP binding;GO:0006464,biological_process cellular protein modification process;GO:0046872,molecular_function metal ion binding	RIMKLA, NAAGS-II; N-acetylaspartylglutamate/N-acetylaspartylglutamylglutamate synthase [EC:6.3.2.41 6.3.2.42]; K18311	PREDICTED: N-acetylaspartyl-glutamate synthetase A isoform X1 [Latimeria chalumnae]
WDR77	40.78	41.59	46.71	62.29	64.45	69.67	-0.625043203473669	5.78346808313756	3.56134380195801e-24	1.08332936093384e-22	AC_000160.1:32020741-32041944:+	gene3348	NA	NA	PREDICTED: methylosome protein 50 [Chrysemys picta bellii]
UBA7	8.10	6.70	6.92	3.47	2.89	3.65	1.09143524954924	4.06659471889096	3.85257290231493e-24	1.16905335673914e-22	AC_000179.1:50991901-51000966:+	gene25551	NA	UBE1L, UBA7; ubiquitin-activating enzyme E1-like [EC:6.2.1.45]; K10698	PREDICTED: ubiquitin-like modifier-activating enzyme 1-like [Alligator mississippiensis]
VCP	285.41	288.47	283.18	338.86	336.74	339.57	-0.261201025702972	9.56179862421988	4.35061266184345e-24	1.3169622864912e-22	AC_000165.1:59732256-59746989:-	gene10416	NA	VCP, CDC48; transitional endoplasmic reticulum ATPase; K13525	PREDICTED: transitional endoplasmic reticulum ATPase [Aquila chrysaetos canadensis]
KRT19	1905.32	1883.87	1888.62	1528.05	1558.64	1582.63	0.265370937180173	11.015930751953	4.94473760615107e-24	1.49316638515671e-22	AC_000176.1:42366659-42370493:-	gene23131	NA	KRT1; type I keratin, acidic; K07604	PREDICTED: keratin, type I cytoskeletal 19 [Chrysemys picta bellii]
CNBP	216.43	212.61	214.33	271.56	288.15	269.94	-0.38054497545069	6.96955753092189	5.16308933248833e-24	1.55531800256099e-22	AC_000179.1:59738465-59740725:-	gene25770	NA	NA	PREDICTED: cellular nucleic acid-binding protein isoform X3 [Corvus cornix cornix]
MBNL2	28.41	29.63	27.83	18.67	18.44	17.59	0.634275858718383	4.93203930402002	5.36310043874352e-24	1.61165713184615e-22	AC_000169.1:78283412-78446887:+	gene15170	9;GO:0000381,biological_process regulation of alternative mRNA splicing, via spliceosome;GO:0001654,biological_process eye development;GO:0003723,molecular_function RNA binding;GO:0005654,cellular_component nucleoplasm;GO:0007507,biological_process heart development;GO:0007517,biological_process muscle organ development;GO:0043009,biological_process chordate embryonic development;GO:0046872,molec…	NA	PREDICTED: muscleblind-like protein 2 isoform X7 [Xenopus (Silurana) tropicalis]
ELAC2	23.42	23.18	22.72	32.24	33.03	30.19	-0.474810195312347	6.05176682221805	5.67500758084829e-24	1.7012685769543e-22	AC_000176.1:31965967-31982804:-	gene22797	NA	NA	PREDICTED: zinc phosphodiesterase ELAC protein 2 isoform X2 [Chrysemys picta bellii]
MSMO1	199.36	198.25	195.26	151.58	143.42	154.55	0.379647847945033	7.26962895101975	6.03855779325475e-24	1.80589254872493e-22	AC_000174.1:488961-505714:+	gene19585	NA	MESO1, ERG25; methylsterol monooxygenase [EC:1.14.18.9]; K07750	PREDICTED: methylsterol monooxygenase 1 [Chrysemys picta bellii]
FTH1	2243.75	2194.72	2177.09	1699.22	1644.67	1779.01	0.351634037367279	10.054840461284	6.13371451396224e-24	1.82994064501888e-22	AC_000186.1:41172507-41175172:-	gene30289	4;GO:0005623,cellular_component cell;GO:0006826,biological_process iron ion transport;GO:0006879,biological_process cellular iron ion homeostasis;GO:0008199,molecular_function ferric iron binding	FTH1; ferritin heavy chain [EC:1.16.3.2]; K00522	Ferritin heavy chain, partial [Cuculus canorus]
TNFRSF1A	112.87	108.89	112.76	83.59	86.84	86.52	0.365097544308404	7.13424273537965	7.5531913001514e-24	2.24802535314578e-22	AC_000162.1:104402770-104415588:+	gene6837	NA	TNFRSF1A, TNFR1, CD120a; tumor necrosis factor receptor superfamily member 1A; K03158	PREDICTED: tumor necrosis factor receptor superfamily member 1A isoform X2 [Chrysemys picta bellii]
EMP1	270.30	266.51	268.94	210.39	201.64	202.04	0.373856184376206	6.84813902000309	1.20034892959854e-23	3.56400252757117e-22	AC_000162.1:97079893-97101600:-	gene6627	NA	NA	PREDICTED: LOW QUALITY PROTEIN: epithelial membrane protein 1 [Alligator sinensis]
BANP	16.23	17.54	17.98	10.04	8.95	7.69	0.937151854396366	4.23063367426258	1.22435687313787e-23	3.62660934427544e-22	AC_000175.1:13425370-13493935:+	gene20631	NA	NA	PREDICTED: protein BANP isoform X2 [Falco cherrug]
MMP15	17.95	19.10	18.26	11.00	12.40	11.70	0.644501518239823	4.97755408476147	1.29627024185556e-23	3.83047856468319e-22	AC_000175.1:26021949-26043124:+	gene20810	NA	MMP15; matrix metalloproteinase-15 (membrane-inserted) [EC:3.4.24.-]; K07995	PREDICTED: matrix metalloproteinase-15, partial [Alligator sinensis]
SMCHD1	59.00	59.94	60.84	49.06	47.89	47.35	0.299859000323993	8.35601783113662	1.3459284578426e-23	3.96777151788231e-22	AC_000181.1:37348474-37476372:+	gene27174	NA	NA	PREDICTED: structural maintenance of chromosomes flexible hinge domain-containing protein 1 [Chrysemys picta bellii]
TOMM5	417.53	447.80	418.21	584.43	560.77	596.68	-0.460728750101199	6.28785093384981	1.49474914129246e-23	4.39605014042198e-22	AC_000165.1:62079193-62082501:-	gene10487	1;GO:0005742,cellular_component mitochondrial outer membrane translocase complex	NA	mitochondrial import receptor subunit tom5-like protein [Ictalurus furcatus]
RNF145	129.81	122.69	126.94	100.07	99.71	95.86	0.344277096808763	7.90665143363267	2.7275974387102e-23	8.00288695315186e-22	AC_000164.1:72843639-72906370:-	gene9741	2;GO:0008270,molecular_function zinc ion binding;GO:0016021,cellular_component integral component of membrane	NA	RING finger protein 145, partial [Tyto alba]
PLK1	68.35	72.74	68.34	88.25	98.02	92.95	-0.429795331190193	7.1951968984328	2.94593384274114e-23	8.62310965147649e-22	AC_000182.1:21587068-21597613:+	gene27858	NA	PLK1; polo-like kinase 1 [EC:2.7.11.21]; K06631	PREDICTED: serine/threonine-protein kinase PLK1 [Alligator mississippiensis]
ANXA8L1	1335.52	1313.40	1341.70	1096.22	1081.95	1110.39	0.262093065520426	10.222736497866	3.11321263430847e-23	9.09131341280056e-22	AC_000185.1:42288942-42305289:-	gene29710	NA	NA	PREDICTED: annexin A8-like protein 1 [Anas platyrhynchos]
DDX47	70.71	70.61	70.32	88.50	90.64	90.74	-0.366929046983979	6.77837439148801	3.12678991057051e-23	9.1095280704438e-22	AC_000162.1:97490407-97503460:-	gene6633	NA	NA	PREDICTED: probable ATP-dependent RNA helicase DDX47 isoform X1 [Chrysemys picta bellii]
GALM	56.23	55.86	56.05	41.18	39.33	40.78	0.451386828377476	5.92527679300975	3.48910363850408e-23	1.01412799197832e-21	AC_000168.1:21040208-21095040:+	gene13590	5;GO:0004034,molecular_function aldose 1-epimerase activity;GO:0006006,biological_process glucose metabolic process;GO:0030246,molecular_function carbohydrate binding;GO:0033499,biological_process galactose catabolic process via UDP-galactose;GO:0070062,cellular_component extracellular exosome	galM, GALM; aldose 1-epimerase [EC:5.1.3.3]; K01785	PREDICTED: aldose 1-epimerase isoform X4 [Chrysemys picta bellii]
EEF1A2	10.00	10.78	10.94	5.18	5.48	4.18	1.08813228334432	3.50628010042287	3.62241788459954e-23	1.05041655060198e-21	AC_000170.1:54623916-54631599:+	gene15885	NA	EEF1A; elongation factor 1-alpha; K03231	PREDICTED: elongation factor 1-alpha 2 [Meleagris gallopavo]
VILL	9.97	9.39	10.94	5.85	5.86	5.42	0.807912824886644	4.47852191454569	3.69134117156911e-23	1.06790758229241e-21	AC_000179.1:11476503-11496983:+	gene25146	NA	NA	PREDICTED: villin-1-like [Caprimulgus carolinensis]
SLC7A5	19.44	20.70	21.06	33.73	38.82	30.25	-0.759746493079139	5.33867986631828	4.7506106811377e-23	1.37115881775814e-21	AC_000175.1:13341369-13370493:-	gene20627	NA	SLC7A5, LAT1; solute carrier family 7 (L-type amino acid transporter), member 5; K13780	PREDICTED: large neutral amino acids transporter small subunit 1 [Pseudopodoces humilis]
TMEM45A	19.00	18.09	17.22	8.45	7.46	9.87	1.04500077996149	3.67983623973537	5.2711958340162e-23	1.51788425744722e-21	AC_000158.1:45281233-45394345:+	gene247	1;GO:0016021,cellular_component integral component of membrane	NA	PREDICTED: transmembrane protein 45A [Cuculus canorus]
BIN1	82.22	80.58	83.94	64.30	63.36	63.28	0.352426349053321	7.05355260133182	5.34809098539477e-23	1.53646197267904e-21	AC_000159.1:5350575-5407880:+	gene1319	2;GO:0005737,cellular_component cytoplasm;GO:0030100,biological_process regulation of endocytosis	AMPH; amphiphysin; K12562	PREDICTED: myc box-dependent-interacting protein 1 [Picoides pubescens]
LIPA	99.82	97.71	98.52	75.60	74.67	76.00	0.370329001394891	6.71897821679126	5.51464611433914e-23	1.58065295438945e-21	AC_000183.1:10988283-11117493:-	gene28450	NA	LIPA; lysosomal acid lipase/cholesteryl ester hydrolase [EC:3.1.1.13]; K01052	PREDICTED: lysosomal acid lipase/cholesteryl ester hydrolase isoform X2 [Buceros rhinoceros silvestris]
CATSPERD	4.98	4.56	5.83	2.12	2.25	2.13	1.22589894568885	3.40038197522762	5.79817484614528e-23	1.65809096809929e-21	AC_000164.1:19777109-19814421:-	gene8865	NA	NA	PREDICTED: cation channel sperm-associated protein subunit delta [Chrysemys picta bellii]
CYCS	322.88	295.34	313.17	407.38	403.00	427.94	-0.428027639630816	6.83912816800124	6.0271299869383e-23	1.71960253489405e-21	AC_000161.1:71186305-71189459:+	gene4856	6;GO:0005739,cellular_component mitochondrion;GO:0009055,molecular_function electron transfer activity;GO:0020037,molecular_function heme binding;GO:0046872,molecular_function metal ion binding;GO:0055114,biological_process oxidation-reduction process;GO:0070469,cellular_component respiratory chain	CYC; cytochrome c; K08738	Cytochrome c, partial [Manacus vitellinus]
GOT2	216.13	209.26	208.41	254.78	260.10	260.08	-0.306147764731886	8.2446618347772	6.32469585105795e-23	1.80036239007982e-21	AC_000175.1:26533096-26556740:-	gene20821	NA	GOT2; aspartate aminotransferase, mitochondrial [EC:2.6.1.1]; K14455	PREDICTED: aspartate aminotransferase, mitochondrial isoform X1 [Chrysemys picta bellii]
SURF6	40.25	40.25	39.40	55.43	54.52	54.40	-0.472057388684035	5.63894918829022	6.39194861729816e-23	1.81534266108209e-21	AC_000168.1:104296130-104302894:-	gene14508	NA	NA	PREDICTED: surfeit locus protein 6 [Pelodiscus sinensis]
NAA35	40.18	37.36	41.18	52.38	52.55	51.34	-0.412415502654321	6.68993514192069	6.59563921244941e-23	1.86891502889748e-21	AC_000165.1:80545325-80633397:+	gene10733	1;GO:0016740,molecular_function transferase activity	NA	PREDICTED: N-alpha-acetyltransferase 35, NatC auxiliary subunit [Alligator sinensis]
GAR1	66.87	71.81	63.71	99.64	94.58	106.14	-0.589954746574622	5.71331072642505	7.10629882346602e-23	2.00902675849742e-21	AC_000163.1:16747715-16755479:-	gene7335	NA	GAR1, NOLA1; H/ACA ribonucleoprotein complex subunit 1; K11128	PREDICTED: H/ACA ribonucleoprotein complex subunit 1 [Maylandia zebra]
ARID4A	12.82	12.21	13.24	8.69	8.63	8.59	0.545535285653647	5.3903626976297	7.84876355281796e-23	2.21388646486418e-21	AC_000167.1:70838873-70900940:+	gene12988	NA	NA	PREDICTED: AT-rich interactive domain-containing protein 4A isoform X7 [Chrysemys picta bellii]
CLUH	22.62	23.97	23.54	30.36	29.92	29.59	-0.375742536916457	6.79683203129828	8.13451959606719e-23	2.28928622917891e-21	AC_000176.1:24167727-24188882:-	gene22518	NA	NA	PREDICTED: clustered mitochondria protein homolog [Pseudopodoces humilis]
TCP1	403.15	400.12	392.55	477.80	469.71	479.05	-0.271497119121261	9.51305858636354	8.15612693413648e-23	2.2901740131124e-21	AC_000166.1:97481822-97492748:-	gene11795	NA	NA	PREDICTED: T-complex protein 1 subunit alpha [Pelodiscus sinensis]
WDR45	44.11	41.57	41.55	29.20	27.24	28.02	0.57250903273976	5.28811386904261	8.35154037505321e-23	2.33975096150757e-21	AC_000187.1:92234957-92240242:-	gene31697	NA	NA	PREDICTED: WD repeat domain phosphoinositide-interacting protein 4 isoform X1 [Python bivittatus]
SAP30BP	48.60	49.08	49.78	64.89	64.07	63.70	-0.403364779034793	6.18609825217965	9.09820601049417e-23	2.54319447739286e-21	AC_000176.1:56516130-56549673:-	gene23564	NA	NA	PREDICTED: SAP30-binding protein [Nestor notabilis]
LBHD1	41.35	37.13	39.32	57.00	59.93	54.79	-0.554747835901447	5.56006191233053	9.43774320903049e-23	2.63217597679275e-21	AC_000186.1:41689616-41696938:-	gene30308	NA	NA	PREDICTED: uncharacterized protein LOC103306555 [Chrysemys picta bellii]
TNK2	31.36	30.65	29.63	22.25	21.72	23.27	0.428169568092588	6.51313397882743	9.96685984936383e-23	2.77351339888911e-21	AC_000158.1:71207393-71247279:-	gene454	NA	NA	PREDICTED: activated CDC42 kinase 1 isoform X16 [Gallus gallus]
C1QTNF1	48.69	44.90	52.01	26.90	31.37	29.40	0.720994594318443	5.06535700483048	1.08701497298201e-22	3.0181080155883e-21	AC_000176.1:53978215-54001920:-	gene23486	NA	NA	PREDICTED: complement C1q tumor necrosis factor-related protein 1 [Chrysemys picta bellii]
SFXN2	8.41	8.42	9.68	15.16	15.60	15.19	-0.810911363935556	4.03684990393777	1.16026302771225e-22	3.21429116895911e-21	AC_000183.1:23593258-23611730:+	gene28652	NA	NA	PREDICTED: sideroflexin-2 [Columba livia]
STXBP1	49.00	50.74	50.78	32.77	38.11	35.42	0.489654466369257	6.35657578233714	1.16966794844723e-22	3.23312893277919e-21	AC_000168.1:98325749-98395258:+	gene14340	4;GO:0005829,cellular_component cytosol;GO:0006904,biological_process vesicle docking involved in exocytosis;GO:0015031,biological_process protein transport;GO:0016020,cellular_component membrane	STXBP1, MUNC18-1; syntaxin-binding protein 1; K15292	syntaxin 1-binding protein [Gallus gallus]
CTSZ	410.37	400.80	404.47	333.10	324.16	318.12	0.300893498415806	8.39785558914659	1.21770653088926e-22	3.35843461219258e-21	AC_000170.1:57889632-57899206:+	gene15941	NA	CTSZ; cathepsin X [EC:3.4.18.1]; K08568	PREDICTED: cathepsin Z [Zonotrichia albicollis]
IRF3	115.28	108.64	109.39	84.61	82.58	85.68	0.381051025368401	7.0732383927171	1.32577022362661e-22	3.64836679499553e-21	AC_000175.1:56517724-56523304:-	gene21586	4;GO:0000975,molecular_function transcription regulatory region DNA binding;GO:0003700,molecular_function DNA binding transcription factor activity;GO:0005634,cellular_component nucleus;GO:0006351,biological_process transcription, DNA-templated	IRF3; interferon regulatory factor 3; K05411	PREDICTED: interferon regulatory factor 3 [Chrysemys picta bellii]
ABCB6	27.73	26.10	27.90	19.28	19.85	18.11	0.500872912975912	5.89438750462095	1.38344272995865e-22	3.79865215077806e-21	AC_000159.1:107884166-107892063:-	gene2037	NA	ABCB6; ATP-binding cassette, subfamily B (MDR/TAP), member 6; K05661	PREDICTED: ATP-binding cassette sub-family B member 6, mitochondrial [Picoides pubescens]
DPP3	60.91	62.29	59.97	75.14	76.89	76.58	-0.336014591806895	7.268317009185	1.524129945352e-22	4.1757123072326e-21	AC_000186.1:45166952-45198896:+	gene30488	NA	NA	PREDICTED: dipeptidyl peptidase 3 [Anolis carolinensis]
THBS3	23.11	22.63	23.30	16.33	17.15	16.17	0.462442187950227	5.84707305371892	1.54328074015919e-22	4.21886723923255e-21	AC_000160.1:15470301-15480445:+	gene2862	NA	THBS2S; thrombospondin 2/3/4/5; K04659	PREDICTED: thrombospondin-3 [Chrysemys picta bellii]
FBXO9	39.57	40.08	38.91	55.04	55.02	51.44	-0.460710529684393	5.92509245290393	1.62072319110249e-22	4.4208341812688e-21	AC_000180.1:25030302-25051794:+	gene26166	NA	NA	PREDICTED: F-box only protein 9 isoform X2 [Chrysemys picta bellii]
PAIP2	260.59	246.32	258.04	194.23	184.61	183.88	0.42526755396844	6.39067237374218	1.8931576220221e-22	5.15262702783251e-21	AC_000164.1:52252773-52270424:+	gene9466	NA	NA	PREDICTED: polyadenylate-binding protein-interacting protein 2 isoform X1 [Struthio camelus australis]
CUL3	64.34	63.91	60.34	79.28	79.00	80.91	-0.359633357234397	7.38789162453599	1.95293583392e-22	5.30369510607902e-21	AC_000159.1:113369960-113487279:-	gene2087	NA	CUL3; cullin 3; K03869	PREDICTED: cullin-3 isoform X2 [Zonotrichia albicollis]
CSF1	43.55	48.91	48.30	33.28	30.24	31.82	0.539552314141108	6.05507101425288	2.04164201245457e-22	5.53249323505975e-21	AC_000160.1:33601432-33621526:-	gene3379	NA	CSF1, MCSF; macrophage colony-stimulating factor 1; K05453	PREDICTED: macrophage colony-stimulating factor 1 isoform X2 [Chrysemys picta bellii]
METTL17	35.66	36.00	33.48	47.12	50.97	48.49	-0.491931669521516	5.84913624325575	2.14250895818852e-22	5.79317618302346e-21	AC_000167.1:26175322-26180969:-	gene12397	NA	NA	PREDICTED: methyltransferase-like protein 17, mitochondrial [Chrysemys picta bellii]
RCAN1	19.54	18.85	19.63	10.81	10.11	9.51	0.913458956069955	3.69822800762193	2.17291402780843e-22	5.86261652155009e-21	AC_000158.1:242245-362915:+	gene4	NA	RCAN1, MCIP1; calcipressin-1; K17901	PREDICTED: calcipressin-1 isoform X2 [Chrysemys picta bellii]
BMS1	48.55	46.05	46.75	58.23	58.31	59.58	-0.33364059642706	7.67195012120093	2.19527783724154e-22	5.91010699305961e-21	AC_000185.1:13293018-13325276:+	gene29450	2;GO:0005634,cellular_component nucleus;GO:0042254,biological_process ribosome biogenesis	BMS1; ribosome biogenesis protein BMS1; K14569	Unknown (protein for IMAGE:7198352), partial [Xenopus laevis]
CNTNAP1	4.64	4.33	4.46	2.62	2.37	2.45	0.833221983339703	3.99185883504244	2.64734317382816e-22	7.11172643514746e-21	AC_000176.1:43378243-43394560:+	gene23183	NA	CNTNAP1; contactin associated protein 1; K07379	PREDICTED: contactin-associated protein 1 [Calypte anna]
DRG1	128.05	125.59	123.74	157.40	159.69	153.85	-0.334652225419189	7.28196994293501	2.7139045683757e-22	7.27478825013193e-21	AC_000174.1:72273493-72292527:+	gene20325	1;GO:0005525,molecular_function GTP binding	NA	PREDICTED: developmentally-regulated GTP-binding protein 1 [Alligator mississippiensis]
CARNS1	6.74	6.44	6.83	3.98	3.59	3.62	0.815043085316908	4.03282489509157	3.53055751372213e-22	9.44348045319081e-21	AC_000186.1:45956239-45964991:+	gene30520	NA	CRNS1, ATPGD1; carnosine synthase [EC:6.3.2.11]; K14755	PREDICTED: carnosine synthase 1 [Anolis carolinensis]
DCUN1D5	181.95	181.52	176.47	224.68	228.82	221.40	-0.337119097804775	7.16479345280451	3.81607680032963e-22	1.01852320793314e-20	AC_000172.1:5718648-5747750:+	gene17212	NA	NA	PREDICTED: DCN1-like protein 5 [Leptosomus discolor]
GNAS	332.90	329.21	332.35	267.28	269.39	276.29	0.273662579906419	9.06282520135867	3.88543716045245e-22	1.03481031326986e-20	AC_000170.1:58009921-58048997:-	gene15943	NA	GNAS; guanine nucleotide-binding protein G(s) subunit alpha; K04632	PREDICTED: guanine nucleotide-binding protein G(s) subunit alpha isoform X2 [Cuculus canorus]
RALGDS	26.17	25.13	26.91	17.65	18.79	18.63	0.491373504076671	5.76502641157087	4.50453158767927e-22	1.19712508639588e-20	AC_000168.1:103125340-103183071:-	gene14468	NA	RALGDS; ral guanine nucleotide dissociation stimulator; K08732	PREDICTED: ral guanine nucleotide dissociation stimulator isoform X5 [Chrysemys picta bellii]
HMGA1	55.05	55.25	56.44	82.11	90.52	78.41	-0.60091981595195	5.18166265159019	4.62577352449231e-22	1.2267195558221e-20	AC_000180.1:8258734-8268930:+	gene25901	NA	NA	PREDICTED: high mobility group protein HMG-I/HMG-Y isoform X6 [Alligator mississippiensis]
PHYHD1	18.88	19.45	20.10	10.76	10.24	10.68	0.860530413839787	3.78077939662652	4.77822413559119e-22	1.26444647647809e-20	AC_000168.1:99441597-99458550:+	gene14400	1;GO:0051213,molecular_function dioxygenase activity	NA	PREDICTED: phytanoyl-CoA dioxygenase domain-containing protein 1 isoform X1 [Alligator sinensis]
BYSL	20.06	20.10	18.52	29.21	30.37	28.30	-0.594508204970537	4.97355259498738	5.06222286149436e-22	1.33674995604269e-20	AC_000180.1:15696924-15706220:+	gene26026	NA	NA	PREDICTED: bystin [Aquila chrysaetos canadensis]
MKNK2	25.75	26.25	26.31	18.01	17.10	16.42	0.58547733776128	4.98614632459098	5.15195985379661e-22	1.35755782899087e-20	AC_000164.1:22787141-22796782:+	gene8988	NA	MKNK, MNK; MAP kinase interacting serine/threonine kinase [EC:2.7.11.1]; K04372	PREDICTED: MAP kinase-interacting serine/threonine-protein kinase 2 isoform X1 [Alligator mississippiensis]
PLA2G3	12.30	11.02	12.61	18.70	19.63	18.97	-0.686462243919051	4.56091924557796	5.75737986043165e-22	1.51387375948765e-20	AC_000174.1:72086392-72092333:-	gene20319	NA	PLA2G, SPLA2; secretory phospholipase A2 [EC:3.1.1.4]; K01047	PREDICTED: group 3 secretory phospholipase A2 [Chrysemys picta bellii]
XG	34.81	34.12	36.60	20.00	22.58	18.24	0.789352215164164	4.39453619353859	6.29056678821174e-22	1.65057556888998e-20	AC_000187.1:140150081-140182709:-	gene32227	NA	NA	PREDICTED: glycoprotein Xg [Chelonia mydas]
LRRC8A	52.15	53.39	50.85	40.58	39.22	39.57	0.371538644676486	6.81656068183374	7.04208872742199e-22	1.84386842185726e-20	AC_000168.1:99411392-99438771:+	gene14399	1;GO:0016021,cellular_component integral component of membrane	NA	PREDICTED: leucine-rich repeat-containing protein 8A isoform X1 [Chelonia mydas]
MYH10	256.17	266.81	265.78	309.83	311.27	306.75	-0.251141846313484	10.7563125596978	7.43397147260863e-22	1.9423793672957e-20	AC_000176.1:28679648-28801223:-	gene22753	NA	MYH9s; myosin heavy chain 9/10/11/14; K10352	PREDICTED: myosin-10 isoform X4 [Chrysemys picta bellii]
GFM1	50.62	49.12	48.05	61.74	62.50	64.57	-0.369808808848078	6.98240404515287	7.62766147186013e-22	1.9888005572953e-20	AC_000158.1:109707446-109758115:-	gene808	NA	NA	PREDICTED: elongation factor G, mitochondrial [Xenopus (Silurana) tropicalis]
DENND3	43.16	44.07	47.03	33.19	35.13	32.65	0.395920218593086	7.30155363551643	7.68524275023282e-22	1.99961316086246e-20	AC_000171.1:3749434-3800951:-	gene16552	4;GO:0005622,cellular_component intracellular;GO:0008333,biological_process endosome to lysosome transport;GO:0017112,molecular_function Rab guanyl-nucleotide exchange factor activity;GO:0044257,biological_process cellular protein catabolic process	NA	PREDICTED: DENN domain-containing protein 3 isoform X2 [Pelodiscus sinensis]
APLP2	315.40	326.46	317.01	259.45	265.89	261.96	0.267879481378946	9.39116620916325	7.89734398602697e-22	2.05050075754353e-20	AC_000186.1:36844863-36907616:+	gene30170	NA	NA	PREDICTED: amyloid-like protein 2 isoform X4 [Haliaeetus leucocephalus]
SLFN11	40.16	40.99	40.70	31.08	31.63	30.97	0.363159578151714	6.60823028090001	8.25286108013744e-22	2.13833525815419e-20	AC_000176.1:15119034-15143340:+	gene22313	1;GO:0005524,molecular_function ATP binding	NA	PREDICTED: schlafen family member 13-like [Pelodiscus sinensis]
CLSTN1	52.07	51.58	52.11	38.67	39.46	41.50	0.363165591985954	7.0697702616211	8.4522069628605e-22	2.18542376283462e-20	AC_000173.1:44633274-44672884:+	gene19061	3;GO:0005509,molecular_function calcium ion binding;GO:0007156,biological_process homophilic cell adhesion via plasma membrane adhesion molecules;GO:0016021,cellular_component integral component of membrane	NA	PREDICTED: calsyntenin-1 [Tinamus guttatus]
RLF	13.31	14.83	13.19	9.18	9.72	9.55	0.522931805826562	6.07975000192147	9.24356800233439e-22	2.3850711533674e-20	AC_000160.1:106496337-106576048:-	gene4081	NA	NA	PREDICTED: zinc finger protein Rlf isoform X1 [Aquila chrysaetos canadensis]
CLDN1	50.66	50.54	52.63	33.65	32.04	33.54	0.610977963916418	4.78344440595754	1.04120660864639e-21	2.68099900828015e-20	AC_000158.1:77596385-77611966:+	gene533	NA	CLDN; claudin; K06087	PREDICTED: claudin-1 [Chrysemys picta bellii]
IFI16	44.13	44.27	43.03	32.08	32.45	29.94	0.462550982077404	5.90082266503878	1.081982441648e-21	2.78022444788681e-20	AC_000160.1:10753819-10866317:+	gene2709	NA	IFI16; gamma-interferon-inducible protein 16; K20914	PREDICTED: gamma-interferon-inducible protein 16-like [Alligator sinensis]
CAMTA2	18.77	19.40	19.33	13.74	14.40	12.94	0.472184554450271	5.90682357124993	1.15151589295168e-21	2.95278176599656e-20	AC_000176.1:27052853-27068382:+	gene22610	NA	NA	PREDICTED: calmodulin-binding transcription activator 1-like [Pelodiscus sinensis]
IMP4	60.19	65.10	64.09	82.63	88.64	89.20	-0.476871284321264	6.02312822501611	1.15993990126788e-21	2.96825033291457e-20	AC_000159.1:1247938-1252962:+	gene1285	NA	IMP4; U3 small nucleolar ribonucleoprotein protein IMP4; K14561	PREDICTED: U3 small nucleolar ribonucleoprotein protein IMP4 [Python bivittatus]
NOV	35.39	31.99	31.45	20.78	20.18	17.81	0.738222650609907	4.81707293569387	1.43536954057329e-21	3.66550851194549e-20	AC_000171.1:47005556-47013935:-	gene16881	NA	NA	PREDICTED: protein NOV homolog [Aquila chrysaetos canadensis]
FBL	207.49	197.04	206.15	272.54	252.41	284.94	-0.425802139431531	7.83965452722587	1.47981557961515e-21	3.77125075125332e-20	AC_000175.1:49659187-49718941:-	gene21239	NA	NOP1, FBL; rRNA 2'-O-methyltransferase fibrillarin [EC:2.1.1.-]; K14563	PREDICTED: rRNA 2'-O-methyltransferase fibrillarin [Pelodiscus sinensis]
CLK1	110.06	106.23	101.92	78.32	83.25	78.72	0.391648677929445	7.16149580013753	1.59236900383767e-21	4.04977289070273e-20	AC_000159.1:89920584-89927884:-	gene1855	NA	NA	PREDICTED: LOW QUALITY PROTEIN: dual specificity protein kinase CLK1 [Alligator sinensis]
KIF1A	30.35	31.65	32.25	23.14	25.14	23.64	0.375615731729814	7.2574949867378	1.77311983516041e-21	4.5002434098519e-20	AC_000160.1:120499855-120608703:-	gene4305	NA	NA	PREDICTED: kinesin-like protein KIF1A isoform X8 [Struthio camelus australis]
RASSF6	6.25	6.87	6.11	2.05	2.65	2.57	1.39502928233278	2.53951526228266	1.95654732930053e-21	4.95565487835691e-20	AC_000163.1:90370454-90443586:-	gene7839	NA	RASSF6; Ras association domain-containing protein 6; K09854	PREDICTED: ras association domain-containing protein 6 isoform X2 [Pelodiscus sinensis]
SLCO2A1	7.30	7.01	7.19	3.46	4.02	3.04	1.03134315188148	3.44086010730513	1.96807576486614e-21	4.97470230504149e-20	AC_000158.1:136435601-136528514:+	gene1035	NA	NA	PREDICTED: solute carrier organic anion transporter family member 2A1 [Aptenodytes forsteri]
HSPA8	2252.44	2234.47	2220.24	1863.83	1840.82	1893.46	0.243901783730868	11.96839674312	2.08354676243061e-21	5.24650392728463e-20	AC_000172.1:34216279-34220705:-	gene17499	NA	HSPA1s; heat shock 70kDa protein 1/2/6/8; K03283	PREDICTED: heat shock cognate 71 kDa protein isoform X2 [Pterocles gutturalis]
HSPH1	66.17	67.51	66.66	50.78	50.89	53.83	0.347036804871827	7.26626203839773	2.08405965365508e-21	5.24650392728463e-20	AC_000169.1:29820714-29844227:+	gene14841	NA	HSP110; heat shock protein 110kDa; K09485	PREDICTED: heat shock protein 105 kDa isoform X1 [Chrysemys picta bellii]
BCORL1	10.22	10.59	10.45	7.45	6.40	7.17	0.546539953100843	5.5743125118885	2.10960834736886e-21	5.30007068809614e-20	AC_000187.1:13847113-13908119:+	gene30800	NA	NA	PREDICTED: BCL-6 corepressor-like protein 1 [Alligator sinensis]
CDC42EP2	23.22	24.47	23.98	11.03	11.81	13.52	0.957343288997281	3.58181012037532	2.22424540881531e-21	5.5767898522842e-20	AC_000186.1:44189277-44195091:+	gene30424	NA	NA	PREDICTED: cdc42 effector protein 2 [Phaethon lepturus]
AKAP12	9.14	10.40	10.02	6.32	6.73	6.36	0.590957872716311	5.38549964241482	2.2748861695278e-21	5.69226053427612e-20	AC_000166.1:89558552-89567134:+	gene11711	NA	NA	PREDICTED: A-kinase anchor protein 12 isoform X1 [Chrysemys picta bellii]
TMEM145	10.29	10.18	9.38	5.38	4.70	5.65	0.896738432080625	3.86356668356468	2.55713536703604e-21	6.38563521937309e-20	AC_000175.1:51293110-51302980:-	gene21312	NA	NA	PREDICTED: transmembrane protein 145 [Alligator mississippiensis]
COL4A4	20.89	23.21	21.92	16.01	16.59	15.93	0.427489882391734	6.62622983611776	3.1011985525726e-21	7.72870988674267e-20	AC_000159.1:115969937-116130775:-	gene2096	NA	COL4A; collagen type IV alpha; K06237	PREDICTED: collagen alpha-4(IV) chain [Melopsittacus undulatus]
XDH	21.48	22.15	21.38	16.47	15.88	16.26	0.400260226195112	6.25846563228573	3.16197192766787e-21	7.86437546979677e-20	AC_000168.1:14176296-14236376:-	gene13537	8;GO:0004854,molecular_function xanthine dehydrogenase activity;GO:0004855,molecular_function xanthine oxidase activity;GO:0005506,molecular_function iron ion binding;GO:0009055,molecular_function electron transfer activity;GO:0016614,molecular_function oxidoreductase activity, acting on CH-OH group of donors;GO:0043546,molecular_function molybdopterin cofactor binding;GO:0050660,molecular_functi…	XDH; xanthine dehydrogenase/oxidase [EC:1.17.1.4 1.17.3.2]; K00106	Xanthine dehydrogenase/oxidase [Tyto alba]
ARRDC2	6.07	5.81	6.40	2.76	2.65	2.00	1.29333584850602	2.76893259881414	3.23757715347451e-21	8.03631401035444e-20	AC_000164.1:5101423-5110233:-	gene8281	NA	NA	PREDICTED: arrestin domain-containing protein 2-like isoform X2 [Python bivittatus]
WWC2	74.90	74.87	75.76	61.28	61.55	60.84	0.279475874305403	7.98363212593983	3.58529095271975e-21	8.88164591101892e-20	AC_000184.1:13128695-13206904:+	gene29043	NA	NA	PREDICTED: protein WWC2 isoform X3 [Chrysemys picta bellii]
DDX3X	255.80	259.48	256.68	312.86	309.49	298.36	-0.270816568225859	9.13002062636276	3.93069961169617e-21	9.71791093242254e-20	AC_000187.1:107676668-107691849:-	gene31874	3;GO:0003676,molecular_function nucleic acid binding;GO:0004386,molecular_function helicase activity;GO:0005524,molecular_function ATP binding	DDX3X, bel; ATP-dependent RNA helicase DDX3X [EC:3.6.4.13]; K11594	PREDICTED: ATP-dependent RNA helicase DDX3X isoform X7 [Pelodiscus sinensis]
EEF1B2	581.12	564.37	561.99	681.82	680.64	701.33	-0.290277582468768	8.73504678592933	4.17916833174602e-21	1.03116616630815e-19	AC_000159.1:94922838-94926122:+	gene1905	NA	NA	PREDICTED: elongation factor 1-beta isoform X2 [Falco peregrinus]
WDR12	63.37	70.14	66.21	93.28	87.51	86.36	-0.438875862726302	6.62043447445406	4.28309990513343e-21	1.05471335163911e-19	AC_000159.1:91621730-91645548:-	gene1885	6;GO:0000463,biological_process maturation of LSU-rRNA from tricistronic rRNA transcript (SSU-rRNA, 5.8S rRNA, LSU-rRNA);GO:0000466,biological_process maturation of 5.8S rRNA from tricistronic rRNA transcript (SSU-rRNA, 5.8S rRNA, LSU-rRNA);GO:0005654,cellular_component nucleoplasm;GO:0005730,cellular_component nucleolus;GO:0030687,cellular_component preribosome, large subunit precursor;GO:004302…	NA	PREDICTED: ribosome biogenesis protein WDR12 [Alligator sinensis]
ACSS2	80.63	78.07	77.98	63.02	61.53	61.50	0.330390839915079	7.26556096781167	4.78186415077622e-21	1.17520229654027e-19	AC_000170.1:64794699-64841521:+	gene16104	4;GO:0003987,molecular_function acetate-CoA ligase activity;GO:0005524,molecular_function ATP binding;GO:0016208,molecular_function AMP binding;GO:0019427,biological_process acetyl-CoA biosynthetic process from acetate	ACSS1_2, acs; acetyl-CoA synthetase [EC:6.2.1.1]; K01895	PREDICTED: acetyl-coenzyme A synthetase, cytoplasmic isoform X2 [Alligator mississippiensis]
PPAT	43.87	43.39	40.93	56.45	55.51	56.15	-0.407593953874519	6.31360312608602	4.99429267393801e-21	1.22498352522223e-19	AC_000163.1:73446373-73487552:-	gene7719	NA	purF, PPAT; amidophosphoribosyltransferase [EC:2.4.2.14]; K00764	PREDICTED: amidophosphoribosyltransferase [Phaethon lepturus]
HR	3.87	4.12	3.44	1.80	1.88	1.71	1.07263953577889	3.40021032133406	5.27421440999072e-21	1.29109023752258e-19	AC_000165.1:69930953-69946715:-	gene10583	NA	NA	PREDICTED: protein hairless [Chrysemys picta bellii]
TMED6	63.42	63.81	62.58	86.53	82.80	88.67	-0.462924496303559	5.7422381893632	5.37688980440305e-21	1.31363345201666e-19	AC_000175.1:36611035-36616277:-	gene20949	NA	NA	PREDICTED: transmembrane emp24 domain-containing protein 6 [Chrysemys picta bellii]
WDR75	48.15	47.45	48.94	60.29	62.18	58.37	-0.338061842875336	7.16554118747126	5.80170578425056e-21	1.4146359624427e-19	AC_000159.1:6875260-6917324:-	gene1342	NA	NAN1, UTP17, WDR75; NET1-associated nuclear protein 1 (U3 small nucleolar RNA-associated protein 17); K14552	PREDICTED: WD repeat-containing protein 75 isoform X1 [Chrysemys picta bellii]
JSP.1	107.58	92.25	106.04	68.39	62.86	71.35	0.574748328210181	6.53674233791493	6.84533733173294e-21	1.6658329730223e-19	AC_000180.1:28469732-28473374:-	gene26322	NA	NA	MHC class I antigen heavy chain, partial [Anas platyrhynchos]
SERF2	517.14	506.99	506.84	402.89	376.32	405.63	0.350353783916963	7.51591366297043	7.12384695605565e-21	1.73021652782009e-19	AC_000178.1:55966565-55970386:+	gene24764	NA	NA	putative small EDRK-rich factor 2 [Taeniopygia guttata]
FLRT2	26.16	26.49	27.45	35.93	34.91	35.26	-0.424758127825793	5.93245724761244	7.14520275209664e-21	1.73201389367718e-19	AC_000167.1:98230971-98339149:+	gene13281	1;GO:0016021,cellular_component integral component of membrane	NA	PREDICTED: leucine-rich repeat transmembrane protein FLRT2 [Chelonia mydas]
CPSF6	52.02	53.47	57.28	70.75	69.42	70.05	-0.388058383907513	6.77489984340708	7.61997543513541e-21	1.84349932018451e-19	AC_000162.1:44761104-44793522:-	gene5982	NA	CPSF6_7; cleavage and polyadenylation specificity factor subunit 6/7; K14398	PREDICTED: cleavage and polyadenylation specificity factor subunit 6 isoform X2 [Pseudopodoces humilis]
PC	49.99	50.70	51.02	39.19	39.10	41.05	0.327807417362369	7.36997842671258	7.65945304866315e-21	1.84944497639997e-19	AC_000186.1:45508278-45611042:-	gene30503	NA	PC, pyc; pyruvate carboxylase [EC:6.4.1.1]; K01958	PREDICTED: pyruvate carboxylase, mitochondrial [Chrysemys picta bellii]
PALM3	39.28	37.75	38.51	29.24	27.01	28.88	0.420002818028005	6.27608695851404	7.69466433551497e-21	1.85433939938012e-19	AC_000164.1:12733761-12743171:+	gene8549	NA	NA	PREDICTED: paralemmin-3-like [Lepisosteus oculatus]
BOLA-NC1	41.37	39.24	38.24	22.78	20.11	26.91	0.743403591022113	5.44375520998591	8.95556686411004e-21	2.1540220998153e-19	AC_000180.1:28351917-28358390:-	gene26318	NA	NA	MHC class I antigen heavy chain, partial [Anas platyrhynchos]
MPHOSPH6	91.71	91.21	90.85	121.53	121.83	123.04	-0.437333368859552	5.67491116964232	1.12268884115694e-20	2.69510468232085e-19	AC_000175.1:8766751-8778520:-	gene20568	NA	MPHOSPH6, MPP6; M-phase phosphoprotein 6, animal type; K12593	M-phase phosphoprotein 6 [Gallus gallus]
NFKB1	27.14	26.67	26.16	19.49	20.11	19.89	0.411870713095741	6.09657167255279	1.17694934404557e-20	2.81990700944973e-19	AC_000163.1:23557312-23670155:-	gene7406	NA	NFKB1; nuclear factor NF-kappa-B p105 subunit; K02580	PREDICTED: nuclear factor NF-kappa-B p105 subunit isoform X1 [Chrysemys picta bellii]
ARSE	17.06	19.88	17.35	11.03	10.10	10.91	0.737025494787531	4.70737869921547	1.57681445565748e-20	3.77068289193931e-19	AC_000187.1:139010587-139033622:+	gene32213	NA	NA	PREDICTED: arylsulfatase D-like isoform X1 [Chrysemys picta bellii]
LOC783680	2868.74	2792.92	2787.26	2149.29	2209.80	2322.94	0.321615196226852	9.81616217358139	1.68516627010622e-20	4.02203818813236e-19	AC_000167.1:104139059-104145313:+	gene13320	NA	B2M; beta-2-microglobulin; K08055	PREDICTED: beta-2-microglobulin [Chrysemys picta bellii]
HIVEP2	10.88	11.67	11.38	8.57	8.27	7.84	0.440608423367915	6.17789454052475	2.06742122650928e-20	4.92490687950225e-19	AC_000166.1:81236012-81454803:-	gene11633	NA	NA	PREDICTED: transcription factor HIVEP2 isoform X2 [Nipponia nippon]
CYTB	1985.99	1959.12	1910.65	2303.75	2315.99	2396.93	-0.277707107376491	11.2575594189219	2.07844472039369e-20	4.94168149900499e-19	NC_006853.1:14513-15653:+	gene32466	6;GO:0005743,cellular_component mitochondrial inner membrane;GO:0006122,biological_process mitochondrial electron transport, ubiquinol to cytochrome c;GO:0008121,molecular_function ubiquinol-cytochrome-c reductase activity;GO:0009055,molecular_function electron transfer activity;GO:0045275,cellular_component respiratory chain complex III;GO:0046872,molecular_function metal ion binding	CYTB, petB; ubiquinol-cytochrome c reductase cytochrome b subunit; K00412	cytochrome b (mitochondrion) [Salmo salar]
MSX1	31.83	35.31	36.79	18.73	21.47	21.24	0.742625222711967	4.6629814012747	2.08809694939346e-20	4.95513790419164e-19	AC_000163.1:106061473-106065746:-	gene7993	3;GO:0005634,cellular_component nucleus;GO:0006355,biological_process regulation of transcription, DNA-templated;GO:0043565,molecular_function sequence-specific DNA binding	MSX; homeobox protein MSX; K09341	PREDICTED: homeobox protein GHOX-7-like [Chelonia mydas]
PNO1	105.72	101.99	99.74	136.73	141.27	128.42	-0.415521006027659	6.48688339563174	2.23278691204266e-20	5.28838136743539e-19	AC_000168.1:66566346-66575632:+	gene13952	NA	NA	PREDICTED: RNA-binding protein PNO1 [Chrysemys picta bellii]
EIF6	137.13	136.97	140.55	170.85	173.22	173.11	-0.335661159128033	6.83507703063721	2.29440320764058e-20	5.42396918286234e-19	AC_000170.1:65206229-65212178:-	gene16115	18;GO:0000054,biological_process ribosomal subunit export from nucleus;GO:0000460,biological_process maturation of 5.8S rRNA;GO:0000470,biological_process maturation of LSU-rRNA;GO:0003743,molecular_function translation initiation factor activity;GO:0005638,cellular_component lamin filament;GO:0005730,cellular_component nucleolus;GO:0005829,cellular_component cytosol;GO:0006110,biological_process…	EIF6; translation initiation factor 6; K03264	PREDICTED: eukaryotic translation initiation factor 6 [Anolis carolinensis]
GOLGB1	23.22	23.03	23.93	18.72	19.05	17.84	0.320410123320056	7.69166362995854	2.32890292009877e-20	5.49505972268932e-19	AC_000158.1:66758921-66835061:-	gene399	NA	NA	PREDICTED: golgin subfamily B member 1 isoform X3 [Chrysemys picta bellii]
UBA2	135.93	138.41	130.34	163.93	167.08	163.28	-0.304565571823013	8.16890149502742	2.48230989324076e-20	5.84591045256377e-19	AC_000175.1:45036863-45067602:+	gene21037	NA	UBLE1B, SAE2, UBA2; ubiquitin-like 1-activating enzyme E1 B [EC:6.2.1.45]; K10685	PREDICTED: LOW QUALITY PROTEIN: SUMO-activating enzyme subunit 2 [Chrysemys picta bellii]
PHLDA1	35.09	40.73	40.86	62.25	58.27	57.11	-0.6280209859992	5.18881384846794	2.51759397526213e-20	5.9177762929883e-19	AC_000162.1:5557937-5559917:-	gene5513	NA	NA	pleckstrin homology-like domain family A member 1 [Xenopus (Silurana) tropicalis]
GADD45B	107.31	103.04	105.26	72.05	70.04	76.64	0.508740275447641	5.45432258264397	2.54462648967066e-20	5.97001122179632e-19	AC_000164.1:22411967-22414079:-	gene8968	NA	GADD45; growth arrest and DNA-damage-inducible protein; K04402	PREDICTED: growth arrest and DNA damage-inducible protein GADD45 beta [Chrysemys picta bellii]
FAM136A	63.32	62.34	58.22	88.08	98.10	90.13	-0.597021254407693	4.97335033964884	2.71308824486613e-20	6.35323362396859e-19	AC_000168.1:14162024-14166469:+	gene13536	NA	NA	PREDICTED: protein FAM136A [Chrysemys picta bellii]
JUNB	77.53	76.70	77.22	56.93	54.41	59.38	0.418045529340458	6.14697106448854	3.17129710842085e-20	7.41223510595314e-19	AC_000164.1:13851113-13852933:-	gene8595	5;GO:0003677,molecular_function DNA binding;GO:0003700,molecular_function DNA binding transcription factor activity;GO:0006351,biological_process transcription, DNA-templated;GO:0006357,biological_process regulation of transcription from RNA polymerase II promoter;GO:0051726,biological_process regulation of cell cycle	JUNB; transcription factor jun-B; K09028	PREDICTED: transcription factor jun-B [Chelonia mydas]
VIM	2126.95	2098.47	2102.46	1755.88	1793.73	1793.98	0.227244512911367	11.4129890087106	3.24040252997007e-20	7.55951800741703e-19	AC_000170.1:31945011-31952941:+	gene15541	NA	VIM; vimentin; K07606	PREDICTED: vimentin isoform X2 [Ficedula albicollis]
DDX41	30.64	29.76	30.79	20.08	20.29	22.58	0.515048935342352	5.61126481249991	3.39112127461557e-20	7.89628633006639e-19	AC_000164.1:40369421-40374999:-	gene9140	NA	NA	PREDICTED: probable ATP-dependent RNA helicase DDX41 [Picoides pubescens]
TRA2B	307.31	295.77	294.32	369.43	362.50	357.67	-0.296308860604338	8.1643087945973	3.75497564729608e-20	8.72715407464262e-19	AC_000158.1:81878657-81898975:+	gene573	NA	TRA2; transformer-2 protein; K12897	PREDICTED: transformer-2 protein homolog beta isoform X1 [Melopsittacus undulatus]
DEDD2	41.19	39.85	40.59	28.04	27.90	27.59	0.526058986168184	5.10251495054223	4.04380319713918e-20	9.38086756629801e-19	AC_000175.1:51380802-51395994:+	gene21319	NA	NA	PREDICTED: DNA-binding death effector domain-containing protein 2 [Alligator mississippiensis]
NEXN	80.54	81.84	76.34	101.14	99.70	97.40	-0.337528257089609	7.51032394187877	4.13386628931464e-20	9.57190569341119e-19	AC_000160.1:66997882-67054184:-	gene3660	5;GO:0005925,cellular_component focal adhesion;GO:0008307,molecular_function structural constituent of muscle;GO:0030334,biological_process regulation of cell migration;GO:0051015,molecular_function actin filament binding;GO:0051493,biological_process regulation of cytoskeleton organization	NA	PREDICTED: nexilin isoform X7 [Pelodiscus sinensis]
DDR1	77.11	78.64	79.61	57.35	63.83	60.29	0.360882874979295	7.52855507330586	4.77363597914042e-20	1.10326994668737e-18	AC_000180.1:27975617-27989666:-	gene26292	NA	NA	PREDICTED: epithelial discoidin domain-containing receptor 1 isoform X1 [Chrysemys picta bellii]
CDH1	147.54	147.63	149.69	124.18	119.70	119.16	0.275733894769788	8.39141723581475	5.02231394567548e-20	1.15858621523752e-18	AC_000175.1:36221700-36243315:+	gene20935	NA	CDH1, CDHE, CD324; cadherin 1, type 1, E-cadherin; K05689	PREDICTED: LOW QUALITY PROTEIN: cadherin-1 [Anolis carolinensis]
CDC42EP3	186.29	182.44	180.10	226.19	222.13	227.10	-0.316555064149883	7.28311429041012	5.09769140021411e-20	1.17379309773761e-18	AC_000168.1:20108544-20133740:-	gene13579	NA	NA	Cdc42 effector protein 3 [Chelonia mydas]
CAPG	256.44	250.22	249.09	197.56	206.64	203.15	0.300051620481913	7.90329956807847	5.18063750621879e-20	1.19068318684595e-18	AC_000168.1:49420724-49438694:+	gene13870	NA	NA	PREDICTED: macrophage-capping protein [Chrysemys picta bellii]
ILF3	79.06	81.09	80.38	95.35	96.33	97.59	-0.283500521458238	7.89494130712913	5.36594545814492e-20	1.23099351351269e-18	AC_000164.1:16363857-16394285:+	gene8720	NA	NA	PREDICTED: interleukin enhancer-binding factor 3 isoform X1 [Aquila chrysaetos canadensis]
COL5A1	113.89	117.82	119.77	90.21	96.09	86.08	0.352054431405346	9.11353103728717	5.89367910215525e-20	1.34956552282009e-18	AC_000168.1:106984640-107031390:-	gene14615,gene14617	NA	NA	PREDICTED: collagen alpha-1(V) chain-like, partial [Merops nubicus]
HSPA12A	38.60	36.66	36.96	46.95	48.31	48.65	-0.373769789356779	6.49386900898927	6.62761867706438e-20	1.51483195950361e-18	AC_000183.1:37394995-37569055:-	gene28789	NA	NA	PREDICTED: heat shock 70 kDa protein 12A [Chrysemys picta bellii]
EIF4G2	568.42	572.81	562.23	656.75	658.67	648.01	-0.221547223345982	10.702271376484	7.02859094004418e-20	1.60352651023692e-18	AC_000172.1:42435879-42446240:+	gene17573	1;GO:0003743,molecular_function translation initiation factor activity	EIF4G; translation initiation factor 4G; K03260	Eukaryotic translation initiation factor 4 gamma 2, partial [Tinamus guttatus]
DHX58	14.98	15.96	16.71	9.82	10.18	10.39	0.629588280560689	4.77083654351755	8.47233670729354e-20	1.92936093347193e-18	AC_000176.1:42877796-42887960:-	gene23157	NA	DHX58, LGP2; ATP-dependent RNA helicase DHX58 [EC:3.6.4.13]; K12649	PREDICTED: probable ATP-dependent RNA helicase DHX58 isoform X2 [Chrysemys picta bellii]
CCT2	249.48	251.66	247.10	296.49	291.24	294.19	-0.254321758158357	8.77106355753716	8.55474217845533e-20	1.94455870287196e-18	AC_000162.1:44100433-44116239:-	gene5966	3;GO:0005524,molecular_function ATP binding;GO:0006457,biological_process protein folding;GO:0051082,molecular_function unfolded protein binding	NA	T-complex protein 1 subunit beta, partial [Acanthisitta chloris]
KDM5B	14.92	14.57	15.02	10.63	11.29	10.21	0.4588031884722	5.75119150013558	9.64848223771813e-20	2.18916477243729e-18	AC_000173.1:55240171-55282633:-	gene19254	NA	NA	PREDICTED: lysine-specific demethylase 5B [Struthio camelus australis]
IFIH1	28.51	28.94	28.94	22.64	21.35	21.11	0.389144951543933	6.28972769306599	9.95517349746248e-20	2.25462880067531e-18	AC_000159.1:34216829-34272536:+	gene1562	NA	IFIH1, MDA5; interferon-induced helicase C domain-containing protein 1 [EC:3.6.4.13]; K12647	PREDICTED: interferon-induced helicase C domain-containing protein 1 [Chelonia mydas]
ILF2	164.87	168.55	159.68	197.02	207.97	208.01	-0.329939452330578	7.75357111806848	1.07270965385643e-19	2.425027233882e-18	AC_000160.1:16772701-16783234:+	gene2920	NA	NA	PREDICTED: interleukin enhancer-binding factor 2 [Chrysemys picta bellii]
HCN2	26.06	27.25	25.65	18.69	19.26	19.34	0.446323216439225	5.80593248036839	1.0770228402314e-19	2.43035099456579e-18	AC_000164.1:44830585-44851448:+	gene9302	NA	HCN2; hyperpolarization activated cyclic nucleotide-gated potassium channel 2; K04955	PREDICTED: potassium/sodium hyperpolarization-activated cyclic nucleotide-gated channel 2 [Alligator mississippiensis]
ABCA2	8.92	9.02	9.58	6.16	6.79	6.52	0.485470955377921	5.70820803896724	1.08107528858113e-19	2.43506813186578e-18	AC_000168.1:106208558-106222959:+	gene14583	NA	ABCA2; ATP-binding cassette, subfamily A (ABC1), member 2; K05642	PREDICTED: ATP-binding cassette sub-family A member 2 isoform X4 [Chrysemys picta bellii]
HPSE	3.02	2.72	3.15	0.90	1.06	0.63	1.79198275083421	1.79962446113563	1.09679118057981e-19	2.4659919098145e-18	AC_000163.1:99846840-99892778:-	gene7944	NA	HPSE; heparanase [EC:3.2.1.166]; K07964	PREDICTED: heparanase [Chrysemys picta bellii]
LTBP4	25.94	25.19	26.75	18.45	19.81	20.27	0.396235406496066	6.76970199277548	1.32978131404217e-19	2.9844332529073e-18	AC_000175.1:50173252-50202361:+	gene21262	NA	NA	PREDICTED: latent-transforming growth factor beta-binding protein 4, partial [Alligator mississippiensis]
DPYSL4	31.34	29.06	31.22	21.60	21.01	21.57	0.495914799942501	5.50603062659714	1.33886907555172e-19	2.99940507160153e-18	AC_000183.1:51520774-51535698:+	gene28942	5;GO:0005737,cellular_component cytoplasm;GO:0016810,molecular_function hydrolase activity, acting on carbon-nitrogen (but not peptide) bonds;GO:0031005,molecular_function filamin binding;GO:0070997,biological_process neuron death;GO:0097485,biological_process neuron projection guidance	NA	PREDICTED: dihydropyrimidinase-related protein 4 [Pelodiscus sinensis]
SRSF3	601.44	594.23	586.76	717.02	705.32	699.98	-0.268491190118375	8.33082082726597	1.34460133915871e-19	3.00681931897275e-18	AC_000180.1:10481199-10487676:+	gene25953	1;GO:0003723,molecular_function RNA binding	SRSF3, SFRS3; serine/arginine-rich splicing factor 3; K12892	PREDICTED: serine/arginine-rich splicing factor 3 [Struthio camelus australis]
ZC3HAV1	17.80	17.63	19.54	25.08	25.70	24.25	-0.464668780499795	5.85076820873299	1.48477519494143e-19	3.31430664467952e-18	AC_000161.1:103469602-103520848:-	gene5159	NA	NA	PREDICTED: poly [ADP-ribose] polymerase 12-like [Manacus vitellinus]
PPP1R9B	71.39	72.85	74.53	58.12	57.96	56.06	0.329073582941911	7.02210143613452	1.49719706361413e-19	3.33603460619659e-18	AC_000176.1:37138931-37156152:+	gene22922	NA	NA	PREDICTED: neurabin-2 isoform X2 [Alligator sinensis]
ICOSLG	81.40	82.96	84.85	59.84	65.04	61.75	0.403566131585255	6.21952796170457	1.63136840254448e-19	3.62709720233793e-18	AC_000158.1:145685443-145695980:-	gene1135	1;GO:0016021,cellular_component integral component of membrane	ICOSLG, ICOSL, CD275; inducible T-cell co-stimulator ligand; K06710	ICOS ligand, partial [Apaloderma vittatum]
PLOD3	71.01	69.05	66.61	53.85	52.20	54.15	0.349779840521409	7.11803541522649	1.63366959641197e-19	3.62709720233793e-18	AC_000182.1:36057471-36065405:+	gene28162	20;GO:0001886,biological_process endothelial cell morphogenesis;GO:0005506,molecular_function iron ion binding;GO:0005783,cellular_component endoplasmic reticulum;GO:0005802,cellular_component trans-Golgi network;GO:0006493,biological_process protein O-linked glycosylation;GO:0008104,biological_process protein localization;GO:0008475,molecular_function procollagen-lysine 5-dioxygenase activity;GO…	PLOD3; lysyl hydroxylase/galactosyltransferase/glucosyltransferase [EC:1.14.11.4 2.4.1.50 2.4.1.66]; K13646	PREDICTED: procollagen-lysine,2-oxoglutarate 5-dioxygenase 3 [Anolis carolinensis]
CYR61	548.39	547.56	529.14	636.17	640.59	648.63	-0.261311378705489	9.40974249470339	1.69859202919536e-19	3.76450458470421e-18	AC_000160.1:58678776-58681686:-	gene3609	30;GO:0001558,biological_process regulation of cell growth;GO:0001649,biological_process osteoblast differentiation;GO:0002041,biological_process intussusceptive angiogenesis;GO:0003181,biological_process atrioventricular valve morphogenesis;GO:0003278,biological_process apoptotic process involved in heart morphogenesis;GO:0003281,biological_process ventricular septum development;GO:0005178,molec…	NA	PREDICTED: protein CYR61 [Pelodiscus sinensis]
INSIG1	52.25	53.93	56.07	38.41	38.56	37.09	0.491383646486485	5.41614390659279	1.73279229519893e-19	3.83345546804171e-18	AC_000161.1:117906738-117920023:+	gene5451	NA	NA	PREDICTED: insulin-induced gene 1 protein [Serinus canaria]
HSP90B1	759.02	765.30	747.00	643.15	640.04	638.46	0.22441706570124	10.7218825169411	1.82526124477129e-19	4.03083937880009e-18	AC_000162.1:67940791-67959532:+	gene6373	NA	HSP90B, TRA1; heat shock protein 90kDa beta; K09487	PREDICTED: endoplasmin [Melopsittacus undulatus]
IL15RA	38.62	34.68	38.23	23.33	24.49	23.10	0.641288486356844	4.75410643218008	1.8905359535823e-19	4.16757401774599e-18	AC_000170.1:17604128-17640757:+	gene15414	NA	IL15RA, CD215; interleukin 15 receptor alpha; K05074	PREDICTED: interleukin-15 receptor subunit alpha isoform X3 [Chrysemys picta bellii]
SPON2	4.02	4.31	3.36	0.57	1.26	0.74	2.2251646478286	1.42948555797315	1.90040646980792e-19	4.18190508808264e-18	AC_000163.1:109224625-109228237:-	gene8066	NA	NA	PREDICTED: spondin-2-like [Alligator sinensis]
PRPF19	122.44	125.71	123.92	150.22	151.26	146.67	-0.284896006920815	7.69172126206561	2.13712716578052e-19	4.69449296539858e-18	AC_000186.1:37804894-37814529:-	gene30189	NA	PRPF19, PRP19; pre-mRNA-processing factor 19 [EC:2.3.2.27]; K10599	PREDICTED: pre-mRNA-processing factor 19 [Chelonia mydas]
PDLIM4	15.58	15.94	16.12	9.29	7.82	8.82	0.847387953741664	3.67756935761288	2.27526661834212e-19	4.98910494703959e-18	AC_000164.1:23443527-23457970:-	gene9004	NA	NA	PREDICTED: PDZ and LIM domain protein 4 [Chrysemys picta bellii]
MTAP	79.86	80.40	79.49	106.74	101.66	100.41	-0.383223031205242	6.27542925587233	2.28029428759158e-19	4.991310829506e-18	AC_000165.1:22222677-22269385:-	gene10117	6;GO:0005634,cellular_component nucleus;GO:0005737,cellular_component cytoplasm;GO:0006166,biological_process purine ribonucleoside salvage;GO:0017061,molecular_function S-methyl-5-thioadenosine phosphorylase activity;GO:0019509,biological_process L-methionine salvage from methylthioadenosine;GO:0032259,biological_process methylation	mtaP, MTAP; 5'-methylthioadenosine phosphorylase [EC:2.4.2.28]; K00772	PREDICTED: S-methyl-5'-thioadenosine phosphorylase [Anolis carolinensis]
DDX46	41.82	40.07	39.20	50.87	50.57	49.62	-0.334388692146416	7.13090804800232	2.29455588332566e-19	5.01368539928781e-18	AC_000164.1:47852114-47904370:+	gene9399	NA	DDX46, PRP5; ATP-dependent RNA helicase DDX46/PRP5 [EC:3.6.4.13]; K12811	PREDICTED: probable ATP-dependent RNA helicase DDX46 isoform X1 [Serinus canaria]
PUM3	48.01	47.82	46.56	62.05	62.74	57.71	-0.372333814271428	6.71923801361357	2.31379700434211e-19	5.0468426398752e-18	AC_000165.1:41938187-41979552:+	gene10297	1;GO:0003723,molecular_function RNA binding	NA	Pumilio domain-containing protein KIAA0020 [Aptenodytes forsteri]
ARHGAP11A	59.06	61.87	58.54	75.68	74.21	71.69	-0.32095567638857	7.68553685421074	2.36974021730832e-19	5.15979751526554e-18	AC_000167.1:30136841-30160082:-	gene12561	NA	NA	PREDICTED: rho GTPase-activating protein 11A isoform X1 [Alligator mississippiensis]
PAK1IP1	50.67	51.69	47.83	67.24	66.02	64.66	-0.414399536073601	6.08957641786268	2.74434457237604e-19	5.96498432360053e-18	AC_000180.1:45276121-45287403:-	gene26842	NA	NA	PREDICTED: p21-activated protein kinase-interacting protein 1 isoform X2 [Chrysemys picta bellii]
MED17	42.63	45.39	41.66	55.78	55.50	54.94	-0.37524146291015	6.58460645414464	3.06692739272829e-19	6.65448179565574e-18	AC_000186.1:990200-1019330:-	gene29780	NA	MED17; mediator of RNA polymerase II transcription subunit 17; K15133	PREDICTED: mediator of RNA polymerase II transcription subunit 17 isoform X1 [Pseudopodoces humilis]
WDR3	25.11	25.37	25.79	33.42	31.81	35.37	-0.420154008820017	6.37584282157003	3.15128206613124e-19	6.82557796208636e-18	AC_000160.1:25361276-25400793:-	gene3250	NA	DIP2, UTP12, WDR3; U3 small nucleolar RNA-associated protein 12; K14556	PREDICTED: WD repeat-containing protein 3 isoform X2 [Pelodiscus sinensis]
UPK1B	637.61	626.80	634.23	507.03	512.07	532.76	0.273863089969519	9.07031191325612	3.38413574059432e-19	7.31716179033381e-18	AC_000158.1:64576824-64605864:+	gene363	NA	NA	PREDICTED: uroplakin-1b [Struthio camelus australis]
B4GALT2	38.85	40.14	40.75	54.44	56.00	51.11	-0.446893516758403	5.79180089673217	3.75660568786911e-19	8.10838838124235e-18	AC_000160.1:102659798-102669949:-	gene3993	NA	B4GALT2; beta-1,4-galactosyltransferase 2 [EC:2.4.1.22 2.4.1.90 2.4.1.38 2.4.1.-]; K07967	PREDICTED: beta-1,4-galactosyltransferase 2 [Chaetura pelagica]
KMT2E	14.81	15.30	15.40	11.81	11.32	11.36	0.380690873590767	6.23230926605725	3.81533548699838e-19	8.22085568214182e-18	AC_000161.1:46474530-46565717:+	gene4645	NA	MLL5; [histone H3]-lysine4 N-trimethyltransferase MLL5 [EC:2.1.1.354]; K09189	PREDICTED: histone-lysine N-methyltransferase 2E isoform X1 [Pygoscelis adeliae]
PPA1	206.49	200.93	200.36	255.27	241.34	249.32	-0.313390060842372	7.61486582249339	4.72098388144625e-19	1.01546154164002e-17	AC_000185.1:26576199-26614511:-	gene29555	4;GO:0000287,molecular_function magnesium ion binding;GO:0004427,molecular_function inorganic diphosphatase activity;GO:0005737,cellular_component cytoplasm;GO:0006796,biological_process phosphate-containing compound metabolic process	ppa; inorganic pyrophosphatase [EC:3.6.1.1]; K01507	Inorganic pyrophosphatase, partial [Chaetura pelagica]
TPP1	32.47	35.58	35.20	24.21	25.06	23.82	0.482019053727801	5.65127879876296	5.11771963717304e-19	1.09889305219645e-17	AC_000172.1:47065386-47070603:+	gene17679	NA	TPP1, CLN2; tripeptidyl-peptidase I [EC:3.4.14.9]; K01279	PREDICTED: tripeptidyl-peptidase 1 [Pseudopodoces humilis]
SFN	32.83	35.26	36.02	21.96	21.48	21.76	0.653556189690317	4.43952270087806	5.43250420541427e-19	1.16446994289113e-17	AC_000159.1:126929534-126930878:-	gene2299	NA	SFN; stratifin; K06644	PREDICTED: 14-3-3 protein sigma [Picoides pubescens]
SLC12A7	28.14	28.78	29.36	21.55	21.97	22.46	0.368757532601393	6.37479133552914	5.5434179884929e-19	1.18619587336527e-17	AC_000177.1:71379529-71420869:+	gene24174	NA	SLC12A7, KCC4; solute carrier family 12 (potassium/chloride transporter), member 7; K13627	PREDICTED: solute carrier family 12 member 7 [Meleagris gallopavo]
ATP13A3	116.83	117.36	116.87	96.06	96.51	89.28	0.300948256372393	8.63904628742478	5.64550463059765e-19	1.20596141084935e-17	AC_000158.1:73656315-73732431:+	gene503	NA	NA	PREDICTED: probable cation-transporting ATPase 13A3 isoform X3 [Struthio camelus australis]
TOMM20	302.00	296.99	293.24	381.19	358.14	391.30	-0.360713272807276	7.20301946541282	5.69271849799374e-19	1.21395754774227e-17	AC_000185.1:7926958-7941655:-	gene29404	3;GO:0005742,cellular_component mitochondrial outer membrane translocase complex;GO:0006605,biological_process protein targeting;GO:0016021,cellular_component integral component of membrane	NA	Mitochondrial import receptor subunit TOM20 [Calypte anna]
CLEC2B	7.26	6.57	7.63	2.52	3.21	3.08	1.27837497902903	2.613563074494	6.36451068750214e-19	1.35488751531028e-17	AC_000162.1:100511278-100531783:+	gene6711,gene6714	NA	CLEC2B; C-type lectin domain family 2 member B; K10071	PREDICTED: C-type lectin domain family 2 member D-like isoform X1 [Chrysemys picta bellii]
FNDC3B	79.72	79.80	80.64	65.39	66.21	61.52	0.29908600083409	8.03629070046084	6.74990183997331e-19	1.43446972150529e-17	AC_000158.1:95888013-96246574:-	gene711	NA	NA	PREDICTED: fibronectin type III domain-containing protein 3B [Chrysemys picta bellii]
GZF1	25.49	26.63	29.46	17.24	18.69	18.78	0.559569271823524	5.63141644256756	6.8623189985252e-19	1.45586736907173e-17	AC_000170.1:42406045-42414318:+	gene15644	NA	NA	PREDICTED: GDNF-inducible zinc finger protein 1 [Balearica regulorum gibbericeps]
HTRA1	172.99	168.22	175.20	135.45	141.33	139.86	0.293900242881067	7.83598365150236	7.40019694157299e-19	1.56730109627751e-17	AC_000183.1:42659824-42717179:+	gene28839	NA	NA	PREDICTED: serine protease HTRA1 [Chrysemys picta bellii]
COL6A2	22.17	22.81	23.68	17.51	16.65	16.92	0.406374301952912	6.09598167593971	8.0856230512664e-19	1.70955140867576e-17	AC_000158.1:147542723-147572938:+	gene1177	1;GO:0005581,cellular_component collagen trimer	COL6A; collagen type VI alpha; K06238	PREDICTED: collagen alpha-2(VI) chain isoform X3 [Alligator mississippiensis]
ATP6V0D1	120.84	119.93	126.28	93.33	98.93	92.25	0.353481952568731	6.8507061814648	9.73022091972728e-19	2.05377162984244e-17	AC_000175.1:35165957-35205066:-	gene20886	3;GO:0015078,molecular_function hydrogen ion transmembrane transporter activity;GO:0015991,biological_process ATP hydrolysis coupled proton transport;GO:0033179,cellular_component proton-transporting V-type ATPase, V0 domain	ATPeV0D, ATP6D; V-type H+-transporting ATPase subunit d; K02146	PREDICTED: V-type proton ATPase subunit d 1 [Leptosomus discolor]
EPOR	8.50	8.12	7.52	3.64	4.22	4.11	1.00304716038644	3.27946078715191	1.0241067749355e-18	2.15792685631996e-17	AC_000164.1:16998237-17003838:-	gene8750	NA	EPOR; erythropoietin receptor; K05079	PREDICTED: erythropoietin receptor [Python bivittatus]
LAMP2	152.51	148.80	144.83	120.07	120.88	118.06	0.297718835815858	7.78937126848441	1.03045849565358e-18	2.16763057450112e-17	AC_000187.1:4846756-4884066:+	gene30741	2;GO:0005765,cellular_component lysosomal membrane;GO:0016021,cellular_component integral component of membrane	LAMP1_2, CD107; lysosomal-associated membrane protein 1/2; K06528	PREDICTED: lysosome-associated membrane glycoprotein 2 [Alligator sinensis]
BCOR	16.23	16.63	16.17	12.21	12.79	11.24	0.423912462805792	6.26661496062587	1.04242222260266e-18	2.18908666746559e-17	AC_000187.1:108791179-108909716:+	gene31891	NA	NA	PREDICTED: BCL-6 corepressor isoform X4 [Chelonia mydas]
RPS4Y1	174.97	163.02	163.95	217.54	208.99	234.33	-0.414774279799516	7.25828262744401	1.14640431065233e-18	2.4033824154571e-17	AC_000180.1:10528436-10544227:-	gene25954	NA	RP-S4e, RPS4; small subunit ribosomal protein S4e; K02987	PREDICTED: 40S ribosomal protein S4 [Anolis carolinensis]
LRP10	59.77	62.92	65.46	48.60	48.88	47.36	0.360158480813923	6.90080010336494	1.14874731758559e-18	2.40423321392155e-17	AC_000167.1:21786855-21792534:-	gene12180	NA	NA	PREDICTED: low-density lipoprotein receptor-related protein 10 [Anolis carolinensis]
SYT17	12.42	12.41	11.96	7.11	6.98	7.55	0.744998237386937	3.95635942324016	1.18761252299166e-18	2.47975418860626e-17	AC_000182.1:16820440-16908660:-	gene27779	10;GO:0005509,molecular_function calcium ion binding;GO:0005544,molecular_function calcium-dependent phospholipid binding;GO:0005886,cellular_component plasma membrane;GO:0006906,biological_process vesicle fusion;GO:0017158,biological_process regulation of calcium ion-dependent exocytosis;GO:0019905,molecular_function syntaxin binding;GO:0030154,biological_process cell differentiation;GO:0030276,…	NA	RecName: Full=Synaptotagmin-17; AltName: Full=Synaptotagmin XVII; Short=SytXVII
SLC24A5	33.25	35.13	32.76	44.86	43.72	45.56	-0.426775937707063	5.8732505276814	1.18882744518631e-18	2.47975418860626e-17	AC_000167.1:62467610-62489654:-	gene12899	NA	NA	solute carrier family 24, member 5 precursor [Gallus gallus]
MPI	37.83	37.75	32.52	21.18	22.19	23.85	0.668929621831772	5.08467557967212	1.35278899935951e-18	2.81702420655217e-17	AC_000178.1:34189054-34196211:-	gene24573	NA	manA, MPI; mannose-6-phosphate isomerase [EC:5.3.1.8]; K01809	PREDICTED: mannose-6-phosphate isomerase [Chrysemys picta bellii]
BIK	13.16	12.71	13.92	5.94	5.57	6.56	1.10990631112094	2.80613929045109	1.36336203954163e-18	2.83428580783102e-17	AC_000162.1:114545870-114571825:+	gene7074	NA	BIK; Bcl-2-interacting killer; K18452	NA
MRPL12	106.22	109.80	108.63	135.60	139.81	145.60	-0.392932230749213	6.20401066035486	1.39943710828369e-18	2.90168949671421e-17	AC_000176.1:51727247-51731603:-	gene23442	NA	RP-L7, MRPL12, rplL; large subunit ribosomal protein L7/L12; K02935	PREDICTED: 39S ribosomal protein L12, mitochondrial isoform X2 [Oryzias latipes]
SNX33	12.69	13.77	12.42	7.41	8.30	7.21	0.753603496753163	4.19071196507938	1.40046088835051e-18	2.90168949671421e-17	AC_000178.1:33625398-33633910:-	gene24555	NA	SNX9_18_33; sorting nexin-9/18/33; K17923	PREDICTED: sorting nexin-33 [Chrysemys picta bellii]
NPM3	46.80	45.77	49.48	69.49	66.37	67.56	-0.537921869605143	4.91518465971025	1.43146991719984e-18	2.96099552372787e-17	AC_000183.1:22385929-22388142:-	gene28623	NA	NA	PREDICTED: nucleoplasmin-3, partial [Leptosomus discolor]
HCFC1R1	43.98	40.45	41.75	25.83	20.91	23.76	0.812087366672727	3.92822582856557	1.47167211166227e-18	3.03908861528128e-17	AC_000182.1:2442004-2443697:-	gene27573	NA	NA	Host cell factor C1 regulator 1 [Chelonia mydas]
JAG1	10.41	10.72	10.99	6.38	7.42	7.39	0.586698910946364	5.05237434744847	1.48404783903743e-18	3.0595544402481e-17	AC_000170.1:3832285-3876681:-	gene15321	NA	JAG1, CD339; jagged-1; K06052	PREDICTED: protein jagged-1 [Pseudopodoces humilis]
P2RY1	27.11	28.43	29.79	15.58	18.16	18.86	0.682541878181898	4.72705187620822	1.52569158349117e-18	3.14019208005123e-17	AC_000158.1:115834617-115836268:-	gene852	NA	P2RY1; P2Y purinoceptor 1; K04270	PREDICTED: P2Y purinoceptor 1 [Caprimulgus carolinensis]
FAM83D	33.32	35.38	35.58	43.93	46.90	48.22	-0.432636620349085	6.13410522363114	1.53403873462409e-18	3.15214482374497e-17	AC_000170.1:68368928-68391903:+	gene16187	NA	NA	PREDICTED: protein FAM83D [Python bivittatus]
LAMA3	24.78	26.58	24.73	18.99	19.95	19.51	0.364923094972784	6.87010109571582	1.56736543864713e-18	3.21530123290075e-17	AC_000181.1:33072788-33157167:-	gene27125	NA	LAMA3_5; laminin, alpha 3/5; K06240	PREDICTED: laminin subunit alpha-3 [Chrysemys picta bellii]
LY6E	135.42	138.46	136.54	96.06	96.69	102.61	0.455317107795918	5.55381032582038	1.67957992794395e-18	3.43981295143769e-17	AC_000171.1:2624757-2628462:-	gene16525	NA	NA	PREDICTED: lymphocyte antigen 6E-like [Chelonia mydas]
ZSWIM8	16.52	16.99	17.76	13.25	13.13	12.78	0.37088247181891	6.45810200445611	1.74504660015876e-18	3.56800220009396e-17	AC_000185.1:29853629-29867639:+	gene29615	NA	NA	PREDICTED: zinc finger SWIM domain-containing protein 8 [Falco cherrug]
NLN	12.43	13.81	12.31	19.81	18.36	20.99	-0.640968027723231	4.84449765865948	1.75777425687304e-18	3.58510003358959e-17	AC_000177.1:13702623-13805812:-	gene23837	NA	NLN; neurolysin [EC:3.4.24.16]; K01393	PREDICTED: neurolysin, mitochondrial [Python bivittatus]
ATP6V1E1	229.04	219.59	220.61	178.14	168.08	176.55	0.337585164375871	7.09013600017333	1.75918614169371e-18	3.58510003358959e-17	AC_000162.1:109564500-109578132:-	gene6927	3;GO:0015991,biological_process ATP hydrolysis coupled proton transport;GO:0033178,cellular_component proton-transporting two-sector ATPase complex, catalytic domain;GO:0046961,molecular_function proton-transporting ATPase activity, rotational mechanism	ATPeV1E, ATP6E; V-type H+-transporting ATPase subunit E; K02150	V-type proton ATPase subunit E 1 [Picoides pubescens]
GAS6	59.91	62.30	64.34	46.87	48.39	48.88	0.354531435887266	6.74937728464496	1.97322445600088e-18	4.01470306941425e-17	AC_000169.1:90821597-90849590:-	gene15281	NA	GAS6; growth arrest-specific 6; K05464	PREDICTED: growth arrest-specific protein 6 isoform X3 [Chrysemys picta bellii]
ZNFX1	27.40	28.90	27.61	21.87	22.66	21.82	0.323200296724632	7.17925003961529	2.01823972401e-18	4.099570084237e-17	AC_000170.1:78074488-78098372:-	gene16342	NA	NA	PREDICTED: NFX1-type zinc finger-containing protein 1 [Chrysemys picta bellii]
NOB1	52.45	48.06	48.05	63.23	68.18	69.81	-0.451815612540604	6.31969224918338	2.02399578870217e-18	4.10454440091221e-17	AC_000175.1:36939090-36956204:-	gene20955	NA	NOB1; RNA-binding protein NOB1; K11883	PREDICTED: RNA-binding protein NOB1 isoform X1 [Chrysemys picta bellii]
PTPN11	131.65	133.44	133.04	171.42	161.55	157.09	-0.317021207095234	8.05124250343857	2.14017505345132e-18	4.33306893774621e-17	AC_000174.1:64010678-64077979:-	gene20141	NA	PTPN11; tyrosine-protein phosphatase non-receptor type 11 [EC:3.1.3.48]; K07293	PREDICTED: tyrosine-protein phosphatase non-receptor type 11 isoform X4 [Chrysemys picta bellii]
GAB1	36.67	36.80	35.00	27.38	27.20	27.56	0.384299039942767	6.17920390520443	2.34649980262773e-18	4.74306336325941e-17	AC_000174.1:14625984-14753591:-	gene19689	NA	GAB1; GRB2-associated-binding protein 1; K09593	PREDICTED: GRB2-associated-binding protein 1 isoform X4 [Aquila chrysaetos canadensis]
SYNM	3.39	3.47	3.43	1.91	2.10	1.78	0.821690902381889	3.69456134911329	2.66717275520742e-18	5.38248472599663e-17	AC_000178.1:7766300-7793487:-	gene24252	2;GO:0005198,molecular_function structural molecule activity;GO:0005882,cellular_component intermediate filament	NA	Synemin, partial [Aptenodytes forsteri]
ANGPTL4	9.10	8.79	8.56	3.78	4.66	4.53	1.02249525327524	3.09982132816289	2.79868548247065e-18	5.63871518229598e-17	AC_000164.1:18236516-18243587:+	gene8804	NA	ANGPTL4, PGAR; angiopoietin-like 4; K08767	PREDICTED: angiopoietin-related protein 4 [Chrysemys picta bellii]
TRDMT1	27.52	26.48	27.58	36.28	39.63	37.82	-0.491427352602486	5.27467506605419	2.9568936436992e-18	5.94781312997582e-17	AC_000170.1:31853581-31944842:-	gene15540	NA	NA	PREDICTED: tRNA (cytosine(38)-C(5))-methyltransferase isoform X5 [Chrysemys picta bellii]
SNAPC1	21.42	23.43	23.33	12.48	15.05	13.65	0.718118086711772	4.39732520506134	3.01918038861025e-18	6.06327634353426e-17	AC_000167.1:74148174-74178130:+	gene13027	NA	NA	PREDICTED: snRNA-activating protein complex subunit 1 [Chrysemys picta bellii]
OS9	61.72	61.34	65.01	48.87	49.78	48.55	0.337140712742176	6.81683755442745	3.07077455692947e-18	6.1569277909615e-17	AC_000162.1:56070686-56104956:-	gene6072	NA	OS9; protein OS-9; K10088	Protein OS-9, partial [Ophiophagus hannah]
DENR	39.19	36.73	35.57	49.35	50.54	51.88	-0.459395369660307	5.69860828331852	3.10689870312035e-18	6.21930964587526e-17	AC_000186.1:7723699-7725004:-	gene20003,gene29837	NA	NA	PREDICTED: density-regulated protein [Opisthocomus hoazin]
EXT1	59.87	59.06	58.57	47.73	46.65	46.24	0.318996499173971	6.90244218956396	3.24509273420329e-18	6.48548243545846e-17	AC_000171.1:48318417-48634025:+	gene16892	NA	EXT1; glucuronyl/N-acetylglucosaminyl transferase EXT1 [EC:2.4.1.224 2.4.1.225]; K02366	PREDICTED: exostosin-1 [Chrysemys picta bellii]
NKRF	16.10	15.80	15.11	20.94	21.83	21.03	-0.453607202822625	5.48705002330134	3.26747408517541e-18	6.51971396641672e-17	AC_000187.1:3791615-3808898:-	gene30714	1;GO:0003676,molecular_function nucleic acid binding	NA	PREDICTED: NF-kappa-B-repressing factor [Chrysemys picta bellii]
MMP12	17.43	15.08	15.39	8.30	9.94	7.45	0.898225085345681	4.17500932270232	3.37627851040195e-18	6.72600202128389e-17	AC_000172.1:6007388-6017748:+	gene17215	3;GO:0004222,molecular_function metalloendopeptidase activity;GO:0008270,molecular_function zinc ion binding;GO:0031012,cellular_component extracellular matrix	NA	PREDICTED: interstitial collagenase [Pelodiscus sinensis]
NSUN2	46.27	42.96	46.19	57.79	63.03	56.30	-0.400271050041487	6.91736903504797	3.63590922158181e-18	7.23161367773266e-17	AC_000177.1:66719325-66752918:+	gene24148	NA	NA	PREDICTED: tRNA (cytosine(34)-C(5))-methyltransferase isoform X3 [Chrysemys picta bellii]
ABCF1	68.43	71.32	66.69	83.50	84.62	83.62	-0.302737837421111	7.59564618889295	4.12336346539342e-18	8.18801023503964e-17	AC_000180.1:28198592-28211745:-	gene26306	NA	NA	PREDICTED: ATP-binding cassette sub-family F member 1 [Python bivittatus]
SEPHS2	54.62	51.98	53.78	67.86	67.01	68.06	-0.35626309989749	6.3525980274678	4.30148443252918e-18	8.52807081343764e-17	AC_000182.1:26866846-26869142:-	gene27965	NA	selD, SEPHS; selenide, water dikinase [EC:2.7.9.3]; K01008	PREDICTED: LOW QUALITY PROTEIN: selenide, water dikinase 2-like [Lepisosteus oculatus]
WSB1	235.19	234.29	233.38	193.27	193.69	195.07	0.255225461561885	8.08717778804328	4.76855463863431e-18	9.43900025838762e-17	AC_000176.1:19356718-19371553:+	gene22371	3;GO:0005622,cellular_component intracellular;GO:0016567,biological_process protein ubiquitination;GO:0035556,biological_process intracellular signal transduction	NA	PREDICTED: WD repeat and SOCS box-containing protein 1 [Alligator mississippiensis]
OAS1Y	260.89	252.52	255.27	201.46	196.20	212.15	0.315897099013309	8.07611205466794	5.6476325421881e-18	1.1161268707181e-16	AC_000174.1:63638181-63646117:-	gene20136	NA	OAS; 2'-5'-oligoadenylate synthetase [EC:2.7.7.84]; K14216	PREDICTED: 2'-5'-oligoadenylate synthase 3-like [Struthio camelus australis]
LACC1	19.46	19.58	19.71	12.90	12.71	12.56	0.604662491963324	4.41178350420444	5.86683669453684e-18	1.1576042959602e-16	AC_000169.1:14134492-14147904:+	gene14687	NA	LACC1, yfiH; purine-nucleoside/S-methyl-5'-thioadenosine phosphorylase / adenosine deaminase [EC:2.4.2.1 2.4.2.28 3.5.4.4]; K05810	PREDICTED: laccase domain-containing protein 1 [Alligator mississippiensis]
CDC20	115.59	114.28	117.12	139.39	136.83	143.01	-0.290991508764001	7.5795699074597	6.10035351505558e-18	1.20176964246595e-16	AC_000160.1:103238481-103242469:-	gene4009	5;GO:0010997,molecular_function anaphase-promoting complex binding;GO:0031145,biological_process anaphase-promoting complex-dependent catabolic process;GO:0051301,biological_process cell division;GO:0097027,molecular_function ubiquitin-protein transferase activator activity;GO:1904668,biological_process positive regulation of ubiquitin protein ligase activity	CDC20; cell division cycle 20, cofactor of APC complex; K03363	Cell division cycle protein 20 [Nipponia nippon]
CHKA	43.30	41.85	37.72	26.78	26.37	28.07	0.579853940239874	5.22846835998182	6.85721856982955e-18	1.34873121505792e-16	AC_000186.1:46224902-46261142:-	gene30542	1;GO:0016301,molecular_function kinase activity	CHK; choline/ethanolamine kinase [EC:2.7.1.32 2.7.1.82]; K14156	PREDICTED: choline kinase alpha isoform X2 [Anas platyrhynchos]
PCGF6	45.09	43.00	38.88	59.51	63.25	57.47	-0.516564643784922	5.73973180747481	6.98381144870285e-18	1.37145702357359e-16	AC_000183.1:24151924-24184031:-	gene28662	NA	PCGF6, MBLR; polycomb group RING finger protein 6; K11470	PREDICTED: polycomb group RING finger protein 6 isoform X3 [Meleagris gallopavo]
ANXA4	199.41	196.12	202.56	159.19	158.57	164.15	0.293701527942747	7.44003115990264	7.03778816260826e-18	1.37987344211898e-16	AC_000168.1:68097843-68144492:+	gene13972	2;GO:0005509,molecular_function calcium ion binding;GO:0005544,molecular_function calcium-dependent phospholipid binding	NA	PREDICTED: annexin A4 isoform X1 [Xenopus (Silurana) tropicalis]
SSB	209.72	210.34	208.94	258.52	243.91	253.21	-0.282858867169335	8.13051962106332	7.1364324536278e-18	1.39700730570938e-16	AC_000159.1:26591740-26601790:-	gene1506	NA	LA, SSB; lupus La protein; K11090	PREDICTED: lupus La protein [Alligator mississippiensis]
CCBL2	31.68	31.09	33.46	41.42	42.64	42.31	-0.409387390673505	5.84034244782005	8.12411111246142e-18	1.58784792152376e-16	AC_000160.1:55093437-55153838:+	gene3576	8;GO:0003723,molecular_function RNA binding;GO:0005739,cellular_component mitochondrion;GO:0006103,biological_process 2-oxoglutarate metabolic process;GO:0009058,biological_process biosynthetic process;GO:0016212,molecular_function kynurenine-oxoglutarate transaminase activity;GO:0030170,molecular_function pyridoxal phosphate binding;GO:0042803,molecular_function protein homodimerization activity…	CCBL; kynurenine---oxoglutarate transaminase / cysteine-S-conjugate beta-lyase / glutamine---phenylpyruvate transaminase [EC:2.6.1.7 4.4.1.13 2.6.1.64]; K00816	PREDICTED: kynurenine--oxoglutarate transaminase 3 isoform X6 [Ficedula albicollis]
UMPS	36.29	38.11	35.70	47.41	47.98	48.06	-0.398713583731177	5.91953227517161	8.19552359423658e-18	1.59928684478098e-16	AC_000158.1:69732777-69782824:+	gene436	NA	UMPS; uridine monophosphate synthetase [EC:2.4.2.10 4.1.1.23]; K13421	PREDICTED: uridine 5'-monophosphate synthase [Chrysemys picta bellii]
HMGB3	37.96	32.98	35.26	53.26	50.44	59.94	-0.642540797122808	5.19541566704106	8.75681880592405e-18	1.70613623548388e-16	AC_000187.1:33794394-33801637:+	gene31012	2;GO:0003677,molecular_function DNA binding;GO:0005634,cellular_component nucleus	NA	high mobility group box 3 [Xenopus laevis]
BLVRB	160.79	167.22	165.46	128.81	129.09	128.49	0.335236308410974	6.52033402039077	9.15006431068469e-18	1.77996000250639e-16	AC_000175.1:50056591-50073609:-	gene21259	NA	BLVRB; biliverdin reductase / flavin reductase [EC:1.3.1.24 1.5.1.30]; K05901	PREDICTED: flavin reductase (NADPH) [Alligator mississippiensis]
PTDSS1	141.53	139.65	140.31	166.36	174.99	165.93	-0.282057032435119	7.77951660628769	9.16616758743784e-18	1.78030212719391e-16	AC_000171.1:70236066-70303427:-	gene17023	NA	PTDSS1; phosphatidylserine synthase 1 [EC:2.7.8.-]; K08729	PREDICTED: phosphatidylserine synthase 1 isoform X2 [Ficedula albicollis]
PRMT3	34.01	32.43	34.22	44.19	43.16	43.32	-0.393588980442244	5.92274962780071	9.21949056841989e-18	1.7878608975728e-16	AC_000186.1:24684058-24806788:-	gene29939	NA	NA	PREDICTED: protein arginine N-methyltransferase 3 isoform X1 [Chrysemys picta bellii]
MIS18BP1	32.71	32.41	31.44	39.59	41.18	39.31	-0.328574674163461	6.79721762953105	9.441984513203e-18	1.82815085481065e-16	AC_000178.1:55398213-55483294:-	gene24745	NA	NA	PREDICTED: mis18-binding protein 1 [Chelonia mydas]
APP	442.23	451.71	451.74	380.23	381.72	383.69	0.215212692839719	9.90897708541826	1.00163517997759e-17	1.93633866334921e-16	AC_000158.1:9607339-9921258:+	gene100	5;GO:0004867,molecular_function serine-type endopeptidase inhibitor activity;GO:0007399,biological_process nervous system development;GO:0008201,molecular_function heparin binding;GO:0016021,cellular_component integral component of membrane;GO:0046914,molecular_function transition metal ion binding	APP; amyloid beta A4 protein; K04520	PREDICTED: amyloid beta A4 protein isoform X6 [Egretta garzetta]
PHLPP2	13.31	13.78	15.06	19.03	19.70	18.14	-0.448494863913754	6.05403185962733	1.06999890563165e-17	2.06528093589338e-16	AC_000175.1:39489968-39555126:+	gene20980	NA	PHLPP; PH domain and leucine-rich repeat-containing protein phosphatase [EC:3.1.3.16]; K16340	PREDICTED: PH domain leucine-rich repeat-containing protein phosphatase 2 isoform X2 [Chelonia mydas]
IQGAP3	28.83	28.42	30.17	23.40	23.05	22.56	0.323932982973479	6.99635213727504	1.12860824435973e-17	2.17502436657588e-16	AC_000160.1:14306400-14347064:+	gene2816	NA	IQGAP2_3; Ras GTPase-activating-like protein IQGAP2/3; K05767	PREDICTED: ras GTPase-activating-like protein IQGAP3 isoform X2 [Nipponia nippon]
LMNB1	107.87	113.67	108.12	134.09	146.74	134.09	-0.346569852986347	7.66537609161085	1.27517372861249e-17	2.45257596069424e-16	AC_000164.1:28414056-28465720:-	gene9036	2;GO:0005198,molecular_function structural molecule activity;GO:0005882,cellular_component intermediate filament	LMNB; lamin B; K07611	PREDICTED: lamin-B1 [Alligator mississippiensis]
LOC788801	116.85	112.68	115.64	88.38	78.37	81.66	0.453081058483344	5.73028820754772	1.27658050971596e-17	2.45257596069424e-16	AC_000180.1:34219145-34220029:-	gene26734	NA	FTL; ferritin light chain; K13625	PREDICTED: ferritin light chain 1-like, partial [Chelonia mydas]
WBP2	117.82	118.01	117.79	90.79	93.48	91.94	0.340939717806229	6.37884938032162	1.42632543299796e-17	2.73603167680645e-16	AC_000176.1:56394162-56401684:+	gene23557	NA	NA	PREDICTED: WW domain-binding protein 2 isoform X1 [Alligator sinensis]
COL6A1	24.74	25.92	26.09	19.20	19.23	19.79	0.379459756573881	6.13165620892523	1.52922427773197e-17	2.92888927637831e-16	AC_000158.1:147404395-147423644:+	gene1176	NA	COL6A; collagen type VI alpha; K06238	PREDICTED: collagen alpha-1(VI) chain [Serinus canaria]
EMP3	498.85	489.33	482.25	388.39	382.63	406.43	0.302648480408119	7.76880729837362	1.58045308889092e-17	3.02234257106705e-16	AC_000175.1:55482511-55486852:+	gene21510	5;GO:0005886,cellular_component plasma membrane;GO:0008219,biological_process cell death;GO:0016021,cellular_component integral component of membrane;GO:0016049,biological_process cell growth;GO:0032060,biological_process bleb assembly	NA	PREDICTED: epithelial membrane protein 3 [Pelodiscus sinensis]
HSPA2	40.15	40.58	42.54	31.61	31.41	29.07	0.404940259840779	6.11526445512483	1.63499389681161e-17	3.12183219281983e-16	AC_000167.1:76992201-76994112:+	gene13054	NA	HSPA1s; heat shock 70kDa protein 1/2/6/8; K03283	PREDICTED: heat shock 70 kDa protein [Chlamydotis macqueenii]
IGF2	50.36	48.55	49.61	31.59	35.11	34.32	0.544482768343294	4.9112813580036	1.70926910836099e-17	3.25863884852048e-16	AC_000186.1:50037871-50065231:+	gene30600	3;GO:0005179,molecular_function hormone activity;GO:0005615,cellular_component extracellular space;GO:0008083,molecular_function growth factor activity	IGF2; insulin-like growth factor 2; K13769	PREDICTED: insulin-like growth factor II [Python bivittatus]
SLC7A6	35.54	39.84	37.87	50.39	51.84	48.41	-0.428144801536955	6.07631026230932	1.74006614874947e-17	3.31226395278063e-16	AC_000175.1:35763535-35793351:+	gene20924	2;GO:0015171,molecular_function amino acid transmembrane transporter activity;GO:0016021,cellular_component integral component of membrane	NA	PREDICTED: Y+L amino acid transporter 2 isoform X1 [Alligator mississippiensis]
CSTB	1017.58	992.55	1017.63	816.05	845.14	851.18	0.252720092524888	9.123365830402	1.92836514876753e-17	3.66507501705265e-16	AC_000158.1:146555391-146558844:-	gene1162,gene1163	NA	NA	PREDICTED: cystatin-B-like [Melopsittacus undulatus]
KRT35	2.12	1.56	2.06	0.25	0.52	0.13	2.76036048320519	0.834080844950933	2.03713841120553e-17	3.865890645485e-16	AC_000176.1:42313513-42317810:-	gene23127	NA	KRT1; type I keratin, acidic; K07604	PREDICTED: keratin, type I cuticular Ha6-like [Alligator mississippiensis]
MVP	4.64	4.85	4.33	1.93	2.35	2.54	1.00497364690303	3.27990767182396	2.08576060202313e-17	3.95109276931118e-16	AC_000182.1:26661749-26681331:-	gene27947	NA	NA	PREDICTED: major vault protein-like isoform X1 [Python bivittatus]
NIP7	32.12	30.99	30.28	44.54	50.65	43.88	-0.582420391784394	4.90669501692599	2.08840291408278e-17	3.95109276931118e-16	AC_000175.1:36607503-36674141:+	gene20948	6;GO:0003723,molecular_function RNA binding;GO:0005634,cellular_component nucleus;GO:0005730,cellular_component nucleolus;GO:0030687,cellular_component preribosome, large subunit precursor;GO:0042255,biological_process ribosome assembly;GO:0042273,biological_process ribosomal large subunit biogenesis	NA	PREDICTED: 60S ribosome subunit biogenesis protein NIP7 homolog isoform X1 [Latimeria chalumnae]
HNRNPD	394.98	384.61	384.38	450.97	453.60	458.84	-0.244766309065893	8.81343790103415	2.26767665347781e-17	4.28373439061083e-16	AC_000163.1:98916657-98933841:-	gene7926	3;GO:0003723,molecular_function RNA binding;GO:0019013,cellular_component viral nucleocapsid;GO:0030529,cellular_component intracellular ribonucleoprotein complex	NA	PREDICTED: heterogeneous nuclear ribonucleoprotein D0-like [Lepisosteus oculatus]
GSN	135.19	132.37	133.99	105.40	111.78	110.63	0.277113311966884	8.23344650437928	2.51197172382856e-17	4.73800624079578e-16	AC_000165.1:112578045-112639759:+	gene11043	NA	GSN; gelsolin; K05768	PREDICTED: gelsolin [Nipponia nippon]
TMEM151A	5.32	4.47	5.26	2.17	1.89	1.76	1.35082776714551	2.33488965803586	2.53820721662236e-17	4.78022606456755e-16	AC_000186.1:44993277-44995717:+	gene30477	NA	NA	PREDICTED: transmembrane protein 151A [Anolis carolinensis]
TOR1AIP2	74.76	73.26	73.30	57.81	60.55	55.20	0.337680961449343	6.90208873975825	2.56339370970282e-17	4.82034535320027e-16	AC_000173.1:62489852-62534327:-	gene19355	6;GO:0001671,molecular_function ATPase activator activity;GO:0005783,cellular_component endoplasmic reticulum;GO:0007029,biological_process endoplasmic reticulum organization;GO:0016021,cellular_component integral component of membrane;GO:0051117,molecular_function ATPase binding;GO:0090435,biological_process protein localization to nuclear envelope	NA	PREDICTED: torsin-1A-interacting protein 2 isoform X1 [Pelodiscus sinensis]
IARS	61.07	59.22	59.21	70.96	70.84	71.17	-0.263157745454708	7.95204849356664	2.75962773462014e-17	5.18150375406515e-16	AC_000165.1:85268883-85350141:-	gene10776	NA	IARS, ileS; isoleucyl-tRNA synthetase [EC:6.1.1.5]; K01870	PREDICTED: LOW QUALITY PROTEIN: isoleucine--tRNA ligase, cytoplasmic [Chelonia mydas]
WSB2	59.95	63.12	61.72	76.11	78.54	77.26	-0.344372349585906	6.39808884693367	2.8547555681486e-17	5.35201984234023e-16	AC_000174.1:59422364-59437434:+	gene20085	4;GO:0005622,cellular_component intracellular;GO:0016021,cellular_component integral component of membrane;GO:0016567,biological_process protein ubiquitination;GO:0035556,biological_process intracellular signal transduction	NA	WD repeat and SOCS box-containing protein 2 [Chelonia mydas]
OLFML2A	34.43	37.86	41.43	26.28	26.34	23.85	0.555608888178044	5.9825214743317	2.87493227767601e-17	5.38171711888944e-16	AC_000168.1:95780658-95809204:+	gene14311	NA	NA	PREDICTED: olfactomedin-like protein 2A [Chelonia mydas]
ADAMTS1	2.82	2.94	3.51	1.34	1.40	1.25	1.19612008083839	2.78128127112272	3.08006434478534e-17	5.75702990709801e-16	AC_000158.1:8955133-8963831:+	gene97	NA	NA	PREDICTED: LOW QUALITY PROTEIN: A disintegrin and metalloproteinase with thrombospondin motifs 1 [Gallus gallus]
DICER1	19.91	19.85	20.26	24.42	24.15	24.24	-0.296426429367962	6.992894247388	3.14497725186615e-17	5.86952070269335e-16	AC_000178.1:61512981-61583944:-	gene24847	NA	DICER1, DCR1; endoribonuclease Dicer [EC:3.1.26.-]; K11592	PREDICTED: endoribonuclease Dicer [Manacus vitellinus]
PDHA1	51.55	54.97	49.94	69.50	69.68	65.88	-0.406068484267095	6.13243902635108	3.1708079476981e-17	5.90884345929146e-16	AC_000187.1:130874453-130897341:-	gene32104	3;GO:0004739,molecular_function pyruvate dehydrogenase (acetyl-transferring) activity;GO:0006086,biological_process acetyl-CoA biosynthetic process from pyruvate;GO:0043231,cellular_component intracellular membrane-bounded organelle	PDHA, pdhA; pyruvate dehydrogenase E1 component alpha subunit [EC:1.2.4.1]; K00161	Pdha1-B-prov protein [Xenopus laevis]
WRAP53	47.07	48.26	48.20	59.36	58.84	60.69	-0.336503179926611	6.44021013947174	3.23126971291382e-17	6.01248701753725e-16	AC_000176.1:27998929-28010745:+	gene22695	NA	NA	PREDICTED: telomerase Cajal body protein 1 [Anolis carolinensis]
XRN2	79.90	81.02	79.79	94.06	94.89	98.13	-0.271538790473233	7.97157871541735	3.44871428624296e-17	6.40748398301817e-16	AC_000170.1:40962732-41025285:+	gene15630	NA	XRN2, RAT1; 5'-3' exoribonuclease 2 [EC:3.1.13.-]; K12619	PREDICTED: LOW QUALITY PROTEIN: 5'-3' exoribonuclease 2 [Chelonia mydas]
ATXN10	109.43	114.79	110.45	89.41	86.16	90.23	0.313026884608554	7.16763221269635	3.56011831779032e-17	6.60457824246571e-16	AC_000162.1:116756234-116897165:+	gene7110	NA	NA	PREDICTED: ataxin-10 [Chrysemys picta bellii]
CD40	22.07	20.90	22.31	13.65	13.20	12.89	0.699119294215157	4.01957172017122	3.72889901060467e-17	6.90736800307679e-16	AC_000170.1:75563470-75574221:+	gene16306	5;GO:0004872,molecular_function receptor activity;GO:0009897,cellular_component external side of plasma membrane;GO:0016021,cellular_component integral component of membrane;GO:0042113,biological_process B cell activation;GO:0050776,biological_process regulation of immune response	TNFRSF5, CD40; tumor necrosis factor receptor superfamily member 5; K03160	Tumor necrosis factor receptor superfamily member 5, partial [Cathartes aura]
SPINT2	199.15	203.80	200.48	162.32	160.26	163.61	0.293496468637461	7.10365658451203	3.89048049707782e-17	7.19593941121204e-16	AC_000175.1:48295521-48326744:+	gene21170	NA	NA	PREDICTED: kunitz-type protease inhibitor 2 [Anolis carolinensis]
KIAA0930	46.78	41.43	48.09	60.03	61.26	64.63	-0.464616104728157	6.28670234690995	3.92979823980127e-17	7.25784612413296e-16	AC_000162.1:116340028-116355962:-	gene7100	NA	NA	PREDICTED: uncharacterized protein KIAA0930 homolog isoform X2 [Pelodiscus sinensis]
DNAJB1	80.72	83.48	81.99	62.71	64.44	63.67	0.351143496654132	6.2327073262872	3.95185992563191e-17	7.28774643937854e-16	AC_000164.1:12366855-12370536:+	gene8533	2;GO:0006457,biological_process protein folding;GO:0051082,molecular_function unfolded protein binding	DNAJB1; DnaJ homolog subfamily B member 1; K09507	DnaJ like protein subfamily B member 1 [Chelonia mydas]
URB2	10.57	10.22	10.43	13.32	13.89	13.42	-0.39311050227147	5.76096990022381	4.64139883998524e-17	8.54664703309448e-16	AC_000185.1:596851-623070:+	gene29335	NA	NA	PREDICTED: unhealthy ribosome biogenesis protein 2 homolog [Chelonia mydas]
SAMD9	9.40	9.29	9.36	6.97	6.65	6.42	0.468066063858961	5.27543919633819	5.8229957780775e-17	1.07065482372918e-15	AC_000161.1:10300859-10338345:-	gene4401	NA	NA	PREDICTED: sterile alpha motif domain-containing protein 9-like [Chrysemys picta bellii]
PFKP	153.16	154.04	154.43	126.03	123.30	130.18	0.264450300432081	8.38385609685574	6.40431706675524e-17	1.17579850762573e-15	AC_000170.1:45500598-45553520:-	gene15713	NA	pfkA, PFK; 6-phosphofructokinase 1 [EC:2.7.1.11]; K00850	PREDICTED: ATP-dependent 6-phosphofructokinase, platelet type isoform X2 [Serinus canaria]
SQSTM1	109.33	115.67	112.67	85.09	79.80	90.70	0.380749225218036	7.04262605071815	6.60395274110789e-17	1.21065963766455e-15	AC_000164.1:1334555-1346175:-	gene8167	NA	SQSTM1; sequestosome 1; K14381	PREDICTED: sequestosome-1 isoform X2 [Aquila chrysaetos canadensis]
SEPT4	31.08	30.65	32.59	21.64	21.53	23.54	0.479067991707874	5.38017695250386	6.91272946814745e-17	1.26539654025336e-15	AC_000176.1:9697820-9709978:-	gene22202	1;GO:0005525,molecular_function GTP binding	SEPT4; septin 4; K16943	Septin-4 [Chelonia mydas]
C3AR1	11.04	12.39	10.60	6.63	6.15	5.88	0.846958445413377	3.72911607001615	7.03371209661955e-17	1.28564655126871e-15	AC_000162.1:102025876-102035208:-	gene6755	NA	C3AR1; C3a anaphylatoxin chemotactic receptor; K04009	PREDICTED: C3a anaphylatoxin chemotactic receptor-like [Tinamus guttatus]
CKAP4	73.85	72.32	73.00	89.07	90.18	86.16	-0.291313670277431	7.15545759306496	7.50192964253216e-17	1.36921248225686e-15	AC_000162.1:69971125-69979910:-	gene6394	NA	CKAP4, CLIMP63; cytoskeleton-associated protein 4; K13999	PREDICTED: cytoskeleton-associated protein 4 [Chelonia mydas]
USP1	78.59	77.76	77.69	95.82	95.53	90.38	-0.283226274306556	7.65696767659096	7.71811860480768e-17	1.40660161533433e-15	AC_000160.1:83661013-83672269:-	gene3761	NA	USP1; ubiquitin carboxyl-terminal hydrolase 1 [EC:3.4.19.12]; K11832	PREDICTED: ubiquitin carboxyl-terminal hydrolase 1 [Chelonia mydas]
SYTL1	14.39	15.20	15.39	10.03	8.85	9.91	0.616431739111621	4.47908253146251	8.02539413122359e-17	1.46045698772164e-15	AC_000159.1:126519059-126528427:-	gene2285	NA	NA	PREDICTED: synaptotagmin-like protein 1 [Chrysemys picta bellii]
RPL7L1	145.21	140.87	140.79	188.47	169.82	187.36	-0.373928858233422	6.91028281796858	8.48366137888436e-17	1.54159182098585e-15	AC_000180.1:16520001-16526344:+	gene26045	NA	NA	PREDICTED: 60S ribosomal protein L7-like 1 [Chrysemys picta bellii]
PSMA5	252.97	255.32	254.04	305.51	307.20	294.52	-0.267073474588492	7.65597352624241	9.04979778335683e-17	1.64206199253277e-15	AC_000160.1:34126154-34147184:+	gene3401	6;GO:0004298,molecular_function threonine-type endopeptidase activity;GO:0005634,cellular_component nucleus;GO:0005737,cellular_component cytoplasm;GO:0019773,cellular_component proteasome core complex, alpha-subunit complex;GO:0043161,biological_process proteasome-mediated ubiquitin-dependent protein catabolic process;GO:0070062,cellular_component extracellular exosome	PSMA5; 20S proteasome subunit alpha 5 [EC:3.4.25.1]; K02729	hypothetical protein RCJMB04_14i9 [Gallus gallus]
HELZ	18.36	18.87	19.23	14.35	14.72	14.89	0.343633527329249	6.39850948144724	9.31384001579042e-17	1.68750464870036e-15	AC_000176.1:63753054-63907492:-	gene23686	NA	NA	PREDICTED: probable helicase with zinc finger domain [Alligator mississippiensis]
TMEM181	32.02	29.82	32.18	39.43	42.74	41.00	-0.40263123398732	6.08950155934626	9.39786828070392e-17	1.70024698588654e-15	AC_000166.1:96420851-96485697:+	gene11773	NA	NA	PREDICTED: transmembrane protein 181 isoform X1 [Chrysemys picta bellii]
SLC35E1	33.04	36.69	34.79	25.25	23.37	21.96	0.547239116736476	5.20474218189901	9.88287942493489e-17	1.78539179829501e-15	AC_000164.1:6384991-6403714:+	gene8328	NA	NA	PREDICTED: solute carrier family 35 member E1 [Chrysemys picta bellii]
ADAMTS15	3.95	3.85	4.64	9.10	7.20	7.08	-0.933033605233595	4.03370512168942	1.02134291488325e-16	1.84242542392676e-15	AC_000186.1:37143461-37165575:+	gene30176	NA	NA	PREDICTED: A disintegrin and metalloproteinase with thrombospondin motifs 15 [Chrysemys picta bellii]
PSMD12	177.23	176.48	170.29	210.93	215.06	203.14	-0.279140327315557	8.03982717831155	1.0376523571712e-16	1.86912966688704e-15	AC_000176.1:50114344-50134717:+	gene23367	NA	PSMD12, RPN5; 26S proteasome regulatory subunit N5; K03035	PREDICTED: 26S proteasome non-ATPase regulatory subunit 12 isoform X1 [Serinus canaria]
RBM14	68.25	72.59	76.24	53.13	55.97	56.64	0.372030513284806	7.01188293670816	1.07679272594381e-16	1.93682239444763e-15	AC_000186.1:45299483-45308725:+	gene30495	1;GO:0003723,molecular_function RNA binding	NA	RNA-binding protein 14 [Xenopus (Silurana) tropicalis]
RBM5	28.23	28.73	28.98	22.38	21.21	21.67	0.376964021815699	5.96413066109163	1.11340272639369e-16	1.99977441928685e-15	AC_000179.1:50789606-50813764:-	gene25543	NA	NA	PREDICTED: RNA-binding protein 5 [Chelonia mydas]
KPNA4	63.47	62.91	65.43	78.81	82.64	76.70	-0.326452316536398	6.80356004160269	1.12652123942484e-16	2.02041258706671e-15	AC_000158.1:107774352-107834443:+	gene790	NA	NA	PREDICTED: importin subunit alpha-3 isoform X1 [Chrysemys picta bellii]
CSRP2BP	22.63	21.69	22.40	29.77	28.12	29.00	-0.399814380497208	5.79662273493806	1.13466774245559e-16	2.03208677512501e-15	AC_000170.1:38637949-38670270:+	gene15599	NA	NA	PREDICTED: cysteine-rich protein 2-binding protein isoform X1 [Aquila chrysaetos canadensis]
POLR1C	16.01	17.07	14.67	24.92	23.43	26.19	-0.663696601026045	4.38299848889454	1.13949961049576e-16	2.037799663669e-15	AC_000180.1:17035499-17042374:+	gene26078	NA	RPAC1, RPC40, POLR1C; DNA-directed RNA polymerases I and III subunit RPAC1; K03027	PREDICTED: DNA-directed RNA polymerases I and III subunit RPAC1 isoform X1 [Chrysemys picta bellii]
MAP4K3	44.20	44.13	43.48	35.65	35.21	34.08	0.312599576237747	6.75904401526622	1.24216681875138e-16	2.21820609892422e-15	AC_000168.1:21578521-21761606:-	gene13602	NA	MAP4K3, GLK; mitogen-activated protein kinase kinase kinase kinase 3 [EC:2.7.11.1]; K04406	PREDICTED: mitogen-activated protein kinase kinase kinase kinase 3 isoform X2 [Leptosomus discolor]
TIMM23	117.75	123.64	117.46	154.63	151.84	146.12	-0.351803453638381	6.40522515201892	1.32987559091449e-16	2.37142039638502e-15	AC_000185.1:44397813-44418583:+	gene29738	4;GO:0005744,cellular_component mitochondrial inner membrane presequence translocase complex;GO:0006886,biological_process intracellular protein transport;GO:0015450,molecular_function P-P-bond-hydrolysis-driven protein transmembrane transporter activity;GO:0016021,cellular_component integral component of membrane	TIM23; mitochondrial import inner membrane translocase subunit TIM23; K17794	PREDICTED: mitochondrial import inner membrane translocase subunit Tim23-like [Alligator mississippiensis]
RNPEP	35.01	34.68	35.56	26.42	24.72	25.30	0.440923299591366	5.40433759476445	1.34119487243693e-16	2.38817353828046e-15	AC_000173.1:70794272-70824127:+	gene19439	NA	NA	PREDICTED: aminopeptidase B [Chrysemys picta bellii]
SLC35F2	19.12	19.45	20.14	26.47	27.92	27.60	-0.497720112711298	4.91216900178931	1.35019738608364e-16	2.40075927774843e-15	AC_000172.1:17641414-17758037:-	gene17286	NA	NA	PREDICTED: solute carrier family 35 member F2 [Chelonia mydas]
DENND4C	35.10	36.38	35.63	29.25	27.70	25.60	0.359056330866266	7.53967792174053	1.40134133517089e-16	2.48769754648945e-15	AC_000165.1:24930786-25050199:-	gene10196	NA	NA	PREDICTED: DENN domain-containing protein 4C isoform X3 [Chrysemys picta bellii]
THBS1	473.00	486.18	484.41	410.31	411.71	391.70	0.23364699393383	10.6044705984597	1.40310070303974e-16	2.48769754648945e-15	AC_000167.1:35314024-35329297:+	gene12591	NA	THBS1; thrombospondin 1; K16857	PREDICTED: thrombospondin-1 [Chelonia mydas]
DCTN6	199.77	194.74	198.08	157.73	150.75	158.76	0.323498244936327	6.67308803918221	1.47289881193445e-16	2.60772427316954e-15	AC_000184.1:25462499-25484165:+	gene29162	NA	DCTN6; dynactin 6; K10428	PREDICTED: dynactin subunit 6 [Pseudopodoces humilis]
PPP1R14B	143.01	142.08	140.41	194.00	175.67	191.04	-0.419277531998736	5.91420070368527	1.49996542806145e-16	2.65186195550864e-15	AC_000186.1:43163065-43164093:-	gene30373	NA	NA	PREDICTED: protein phosphatase 1 regulatory subunit 14B [Python bivittatus]
NOL10	35.21	35.88	34.66	42.80	46.08	45.42	-0.359243362240225	6.35061702712429	1.6047139084593e-16	2.83301626143505e-15	AC_000168.1:86946734-87038433:+	gene14179	2;GO:0003723,molecular_function RNA binding;GO:0005730,cellular_component nucleolus	NA	PREDICTED: nucleolar protein 10 [Anolis carolinensis]
CCNA2	131.20	125.49	131.51	153.41	156.49	155.98	-0.279213438676294	7.5181002949728	1.64576701137654e-16	2.90136567872078e-15	AC_000163.1:3412029-3419198:+	gene7213	NA	CCNA; cyclin-A; K06627	PREDICTED: cyclin-A2 [Chrysemys picta bellii]
UBE2O	19.69	19.29	20.07	15.19	15.33	13.88	0.397616643338321	6.0732499162908	1.76627839394858e-16	3.10940158117671e-15	AC_000176.1:55928522-55977812:+	gene23535	NA	UBE2O; ubiquitin-conjugating enzyme E2 O [EC:2.3.2.24]; K10581	PREDICTED: ubiquitin-conjugating enzyme E2 O isoform X1 [Zonotrichia albicollis]
UHRF2	42.96	40.83	43.61	30.79	32.63	30.69	0.424202311851115	5.68897922717881	1.87970648167514e-16	3.30439619604393e-15	AC_000165.1:38568744-38625344:-	gene10260	4;GO:0005634,cellular_component nucleus;GO:0016874,molecular_function ligase activity;GO:0042393,molecular_function histone binding;GO:0046872,molecular_function metal ion binding	NA	PREDICTED: E3 ubiquitin-protein ligase UHRF2 [Alligator mississippiensis]
ECM1	16.42	17.20	14.52	9.64	9.58	10.38	0.682911703470295	4.52815003632215	1.96729190877054e-16	3.45347381608928e-15	AC_000160.1:20228329-20233957:-	gene3051	NA	NA	PREDICTED: extracellular matrix protein 1-like [Anolis carolinensis]
ADD3	55.74	57.61	56.20	42.61	46.40	44.24	0.333826603464396	6.75128502171633	2.10318539661723e-16	3.68566155538151e-15	AC_000183.1:30839925-30972846:+	gene28723	NA	NA	PREDICTED: gamma-adducin isoform X9 [Pelodiscus sinensis]
IL1A	3.65	3.12	3.68	0.35	1.07	0.78	2.28494402840249	0.976278401197659	2.1054983826972e-16	3.68566155538151e-15	AC_000168.1:46349421-46360402:-	gene13806	NA	IL1A; interleukin 1 alpha; K04383	PREDICTED: interleukin-1 beta-like [Chelonia mydas]
ETF1	161.55	166.75	158.80	200.59	197.75	189.08	-0.286621162970873	7.87643738578576	2.24418204677347e-16	3.9226462226085e-15	AC_000164.1:51468922-51498427:-	gene9453	NA	ETF1, ERF1; peptide chain release factor subunit 1; K03265	PREDICTED: eukaryotic peptide chain release factor subunit 1 [Anolis carolinensis]
PNP	198.63	181.85	182.64	140.49	138.44	149.73	0.376094109267448	7.17871742160779	2.24720124427898e-16	3.9226462226085e-15	AC_000167.1:26667690-26673916:-	gene12439	16;GO:0001882,molecular_function nucleoside binding;GO:0002060,molecular_function purine nucleobase binding;GO:0004731,molecular_function purine-nucleoside phosphorylase activity;GO:0005737,cellular_component cytoplasm;GO:0006148,biological_process inosine catabolic process;GO:0006738,biological_process nicotinamide riboside catabolic process;GO:0006955,biological_process immune response;GO:00081…	punA, PNP; purine-nucleoside phosphorylase [EC:2.4.2.1]; K03783	PREDICTED: purine nucleoside phosphorylase [Anolis carolinensis]
PXDN	94.85	93.89	96.91	76.40	79.02	80.52	0.259057292867437	8.59171333770867	2.36221181869432e-16	4.1176138878954e-15	NW_003099180.1:22159-86727:-	gene32317	NA	NA	PREDICTED: peroxidasin homolog isoform X4 [Gallus gallus]
NOL11	58.53	58.56	59.21	73.67	69.59	70.68	-0.297827640003855	7.12917556005745	2.47088287601987e-16	4.30099963173668e-15	AC_000176.1:49795336-49814006:-	gene23362	NA	NA	PREDICTED: nucleolar protein 11 [Chrysemys picta bellii]
PARP14	39.13	41.02	40.77	32.12	33.84	31.90	0.290034415204652	7.62495123330133	2.61642222374072e-16	4.54795745361991e-15	AC_000158.1:67613056-67659267:+	gene419	NA	NA	PREDICTED: poly [ADP-ribose] polymerase 14 isoform X2 [Pelodiscus sinensis]
CDC16	55.11	55.68	53.89	67.62	65.64	69.30	-0.31733143613765	6.84546071304345	2.74247073351007e-16	4.76039220609699e-15	AC_000169.1:91039121-91065655:+	gene15287	1;GO:0051301,biological_process cell division	APC6, CDC16; anaphase-promoting complex subunit 6; K03353	PREDICTED: cell division cycle protein 16 homolog [Struthio camelus australis]
METTL9	90.05	88.22	86.77	131.27	114.39	111.45	-0.448115696023798	6.69199320367862	2.76283262200129e-16	4.78903850162821e-15	AC_000182.1:20308651-20358618:+	gene27839	NA	NA	PREDICTED: methyltransferase-like protein 9 isoform X2 [Chrysemys picta bellii]
LTBP1	102.31	99.56	104.09	118.00	120.58	118.35	-0.238604948938363	8.77186251239513	3.00838675006742e-16	5.20740417783637e-15	AC_000168.1:15676466-15948475:+	gene13552	1;GO:0005509,molecular_function calcium ion binding	LTBP1; latent transforming growth factor beta binding protein 1; K19559	Latent-transforming growth factor beta-binding protein 1, partial [Struthio camelus australis]
PPP1R3B	23.85	23.21	25.49	14.74	15.83	13.21	0.720177060299642	4.0977774459231	3.06628339921564e-16	5.30022886736286e-15	AC_000184.1:24314781-24323720:-	gene29148	NA	PPP1R3; protein phosphatase 1 regulatory subunit 3A/B/C/D/E; K07189	PREDICTED: protein phosphatase 1 regulatory subunit 3B [Chelonia mydas]
UBC	231.61	235.51	237.03	279.10	271.97	285.23	-0.266547718504076	7.9577033160581	3.10329950963615e-16	5.35675246371269e-15	AC_000174.1:53141500-53143932:+	gene19964	NA	UBC; ubiquitin C; K08770	PREDICTED: polyubiquitin-C [Anolis carolinensis]
NCKIPSD	4.45	4.89	5.46	2.64	2.16	2.01	1.09344206602668	3.06448570740329	3.22926661749909e-16	5.56644833191405e-15	AC_000179.1:51773493-51785996:+	gene25598	NA	NA	PREDICTED: NCK-interacting protein with SH3 domain [Chrysemys picta bellii]
GON4L	11.09	11.43	11.47	8.97	8.44	8.61	0.365237472014658	6.08662498456919	3.2490323230594e-16	5.59275175610128e-15	AC_000160.1:15004846-15093527:+	gene2845	NA	NA	PREDICTED: GON-4-like protein [Chelonia mydas]
EHD4	41.85	46.59	47.45	59.64	60.93	57.18	-0.404810547567429	6.39588295437422	3.2592728940843e-16	5.60260884881997e-15	AC_000167.1:37412299-37496211:-	gene12647	NA	EHD4; EH domain-containing protein 4; K12477	PREDICTED: EH domain-containing protein 4 [Pseudopodoces humilis]
UPF1	40.32	40.66	40.51	50.63	57.00	49.18	-0.381590515955224	7.28709631054695	3.27781860276667e-16	5.62669525296503e-15	AC_000164.1:4266479-4299794:-	gene8247	NA	UPF1, RENT1; regulator of nonsense transcripts 1 [EC:3.6.4.13 5.6.2.3]; K14326	PREDICTED: regulator of nonsense transcripts 1 [Alligator mississippiensis]
ALDH3B1	79.81	82.68	85.58	62.70	65.75	65.99	0.334447680245992	6.70726191846254	3.34452286410098e-16	5.73326978817089e-15	AC_000186.1:46183176-46203017:+	gene30539	2;GO:0004030,molecular_function aldehyde dehydrogenase [NAD(P)+] activity;GO:0006081,biological_process cellular aldehyde metabolic process	ALDH3; aldehyde dehydrogenase (NAD(P)+) [EC:1.2.1.5]; K00129	aldehyde dehydrogenase family 3 member B1 [Xenopus (Silurana) tropicalis]
SUPT4H1	167.57	165.47	166.98	205.75	214.23	212.03	-0.352982420469528	6.05254868814562	3.51475429468473e-16	6.01677455880445e-15	AC_000176.1:9540307-9546074:-	gene22198	NA	NA	PREDICTED: transcription elongation factor SPT4 [Chrysemys picta bellii]
FAM214A	10.70	11.34	11.43	7.71	6.36	7.76	0.587643815341428	5.00227425938205	3.52753632071018e-16	6.03033791685042e-15	AC_000167.1:57827760-57912540:+	gene12837	NA	NA	PREDICTED: protein FAM214A isoform X2 [Chrysemys picta bellii]
EVL	88.45	89.34	89.10	70.66	71.06	72.16	0.301936320738101	6.78289545259388	3.58637719916536e-16	6.12249345513635e-15	AC_000178.1:66591901-66738876:+	gene24879	6;GO:0003779,molecular_function actin binding;GO:0005856,cellular_component cytoskeleton;GO:0008154,biological_process actin polymerization or depolymerization;GO:0017124,molecular_function SH3 domain binding;GO:0045010,biological_process actin nucleation;GO:0051289,biological_process protein homotetramerization	NA	PREDICTED: ena/VASP-like protein isoform X8 [Anolis carolinensis]
GBE1	23.79	26.37	26.26	18.67	18.00	16.97	0.491979048088861	5.46831377197692	3.67092325284457e-16	6.2582181993206e-15	AC_000158.1:28659455-28972472:-	gene148	NA	GBE1, glgB; 1,4-alpha-glucan branching enzyme [EC:2.4.1.18]; K00700	PREDICTED: 1,4-alpha-glucan-branching enzyme, partial [Chrysemys picta bellii]
SGMS1	60.88	60.96	60.72	46.90	45.35	48.03	0.360022408649013	6.07871950198464	4.06255825327984e-16	6.91638003860851e-15	AC_000183.1:8734534-9058841:-	gene28427	NA	SGMS; shingomyelin synthase [EC:2.7.8.27]; K04714	PREDICTED: phosphatidylcholine:ceramide cholinephosphotransferase 1 [Chrysemys picta bellii]
WDR46	30.29	29.85	32.01	38.63	45.57	42.20	-0.468620759608114	6.03301762116203	4.10060451094001e-16	6.97158939524336e-15	AC_000180.1:7396118-7405455:-	gene25877	NA	NA	PREDICTED: WD repeat-containing protein 46-like isoform X1 [Astyanax mexicanus]
THADA	11.51	11.61	11.78	14.21	15.53	14.57	-0.357617695106704	6.29088104643612	4.60587951729326e-16	7.81991391096123e-15	AC_000168.1:25591373-25926947:-	gene13632	NA	NA	PREDICTED: thyroid adenoma-associated protein isoform X5 [Chrysemys picta bellii]
IGFBP6	88.70	92.17	94.65	67.48	70.38	72.02	0.3748783463119	6.14174632933849	4.75508305250488e-16	8.06220433943143e-15	AC_000162.1:27044001-27048062:-	gene5700	NA	NA	PREDICTED: insulin-like growth factor-binding protein 3-like [Latimeria chalumnae]
KRT80	67.66	70.22	68.16	52.25	52.09	55.40	0.347898184804308	6.42235012862325	4.80416448586873e-16	8.13430906331744e-15	AC_000162.1:27886653-27911617:+	gene5739	NA	NA	PREDICTED: keratin, type II cytoskeletal 80 [Chrysemys picta bellii]
PPP1R10	18.84	19.89	20.25	24.53	26.02	26.25	-0.398249366350639	5.96102709593342	4.91192209829059e-16	8.3054312209652e-15	AC_000180.1:28155817-28192982:+	gene26303	NA	NA	PREDICTED: serine/threonine-protein phosphatase 1 regulatory subunit 10 [Haliaeetus leucocephalus]
CLSTN3	49.14	51.44	47.57	39.62	37.99	38.88	0.32836136950592	6.99583752402894	5.10203776288674e-16	8.61515519390305e-15	AC_000162.1:103581381-103611327:-	gene6785	NA	NA	Calsyntenin-3, partial [Acanthisitta chloris]
METAP2	85.30	87.30	83.83	105.70	102.59	102.14	-0.293162895986738	7.0784598930143	5.20820326698892e-16	8.78247428622276e-15	AC_000162.1:25255493-25286217:+	gene5634	NA	NA	PREDICTED: methionine aminopeptidase 2 [Python bivittatus]
IFRD2	61.70	63.34	67.22	78.60	86.78	91.07	-0.432721713964333	6.63644042682956	5.27669090173614e-16	8.88589020101047e-15	AC_000179.1:50610353-50637642:+	gene25535	1;GO:0005634,cellular_component nucleus	NA	PREDICTED: interferon-related developmental regulator 2 isoform X2 [Haliaeetus leucocephalus]
NCSTN	55.83	57.34	55.02	45.23	42.08	44.86	0.327252493886449	6.84381293908966	5.33191601582309e-16	8.96672217782932e-15	AC_000160.1:9453296-9468353:-	gene2664	2;GO:0016021,cellular_component integral component of membrane;GO:0016485,biological_process protein processing	NCSTN; nicastrin; K06171	PREDICTED: nicastrin isoform X1 [Haliaeetus leucocephalus]
MYOF	51.69	54.77	54.53	43.40	45.10	42.26	0.284189007141324	8.25196519145187	5.44331560371843e-16	9.1416765842692e-15	AC_000183.1:14667437-14848439:-	gene28493	NA	NA	PREDICTED: myoferlin isoform X2 [Struthio camelus australis]
HIGD1A	129.86	127.81	126.28	160.54	155.94	166.35	-0.349395169841048	6.34244952928693	5.99690884875943e-16	1.00577886110748e-14	AC_000187.1:74782908-74783306:+	gene25213,gene31473	7;GO:0005634,cellular_component nucleus;GO:0005743,cellular_component mitochondrial inner membrane;GO:0016021,cellular_component integral component of membrane;GO:0042149,biological_process cellular response to glucose starvation;GO:0071456,biological_process cellular response to hypoxia;GO:0071902,biological_process positive regulation of protein serine/threonine kinase activity;GO:0090201,biolo…	NA	PREDICTED: HIG1 domain family member 1A, mitochondrial-like [Anolis carolinensis]
TCHH	3.97	4.07	4.01	1.94	1.78	2.58	0.904727742663559	3.77008267161141	6.69856660449351e-16	1.12194210699553e-14	AC_000160.1:18662115-18669628:+	gene2985	NA	NA	PREDICTED: LOW QUALITY PROTEIN: trichohyalin [Chaetura pelagica]
PKD2L1	1.84	2.19	2.11	0.59	0.84	0.77	1.47379516113234	1.93253629602545	7.10874856895897e-16	1.18903879365701e-14	AC_000183.1:21055936-21132573:-	gene28593	NA	PKD2L1; polycystin 2L1; K04990	PREDICTED: polycystic kidney disease 2-like 1 protein-like [Chelonia mydas]
SPRY4	10.94	12.54	10.48	6.14	5.08	6.26	0.926092259222462	3.48442566224433	7.52607595320329e-16	1.25714843412121e-14	AC_000164.1:55219762-55234094:-	gene9564	NA	NA	PREDICTED: protein sprouty homolog 4 [Chrysemys picta bellii]
TRIM25	47.57	49.69	50.04	38.24	37.63	32.91	0.422146388428316	6.35211789214587	7.66193657453591e-16	1.27812224229254e-14	AC_000176.1:7939828-7959817:-	gene22163	NA	TRIM25, EFP; tripartite motif-containing protein 25 [EC:2.3.2.27]; K10652	PREDICTED: E3 ubiquitin/ISG15 ligase TRIM25 [Chelonia mydas]
IL27RA	70.26	68.65	69.81	54.36	57.75	55.55	0.302044489462244	6.94947144361781	8.07028726638417e-16	1.3444340303771e-14	AC_000164.1:12743317-12767182:-	gene8550	1;GO:0016021,cellular_component integral component of membrane	IL27RA; interleukin 27 receptor alpha; K19598	PREDICTED: interleukin-27 receptor subunit alpha [Anolis carolinensis]
UAP1L1	23.24	23.39	25.05	14.13	16.10	17.02	0.585465012095883	4.94053857751498	8.15873129648595e-16	1.35734603378937e-14	AC_000168.1:106155869-106161940:-	gene14576	NA	UAP1; UDP-N-acetylglucosamine/UDP-N-acetylgalactosamine diphosphorylase [EC:2.7.7.23 2.7.7.83]; K00972	PREDICTED: UDP-N-acetylhexosamine pyrophosphorylase-like protein 1 [Alligator mississippiensis]
STC1	1.49	1.04	2.03	0.00	0.00	0.00	7.4164452635057	-0.402571955373602	8.28945140450187e-16	1.37724740804917e-14	AC_000165.1:71854876-71868618:-	gene10627	14;GO:0001886,biological_process endothelial cell morphogenesis;GO:0003421,biological_process growth plate cartilage axis specification;GO:0005179,molecular_function hormone activity;GO:0005615,cellular_component extracellular space;GO:0005634,cellular_component nucleus;GO:0005737,cellular_component cytoplasm;GO:0006874,biological_process cellular calcium ion homeostasis;GO:0010596,biological_pro…	NA	PREDICTED: stanniocalcin-1 [Pelodiscus sinensis]
MED10	65.92	67.28	69.28	90.86	93.13	91.56	-0.46131183679551	5.00525206085594	8.33850718323759e-16	1.38240753101708e-14	AC_000177.1:66937443-66945640:+	gene24149	6;GO:0001104,molecular_function RNA polymerase II transcription cofactor activity;GO:0006351,biological_process transcription, DNA-templated;GO:0016592,cellular_component mediator complex;GO:0036302,biological_process atrioventricular canal development;GO:0070847,cellular_component core mediator complex;GO:1905072,biological_process cardiac jelly development	NA	mediator of RNA polymerase II transcription subunit 10 [Xenopus (Silurana) tropicalis]
PML	12.68	12.65	13.23	8.95	9.36	9.50	0.454852580248693	5.2519173720812	8.34278656620571e-16	1.38240753101708e-14	AC_000178.1:34969235-35025114:-	gene24599	NA	PML, TRIM19; E3 SUMO-protein ligase PML [EC:2.3.2.-]; K10054	PREDICTED: protein PML isoform X3 [Chrysemys picta bellii]
FDFT1	81.18	72.38	77.23	57.86	60.13	58.39	0.373739843335931	6.69589737429239	9.18268864533033e-16	1.51955131702926e-14	AC_000165.1:7427459-7454019:-	gene10010	NA	FDFT1; farnesyl-diphosphate farnesyltransferase [EC:2.5.1.21]; K00801	PREDICTED: squalene synthase isoform X3 [Python bivittatus]
VEZF1	45.73	44.81	46.86	33.23	36.74	32.83	0.407876517411472	5.96868195172269	9.28199547769766e-16	1.53393935917052e-14	AC_000176.1:9006444-9021077:-	gene22177	1;GO:0003676,molecular_function nucleic acid binding	NA	Vascular endothelial zinc finger 1, partial [Struthio camelus australis]
ZER1	9.16	8.88	9.43	5.45	5.37	6.17	0.669897605360334	4.14186620801486	9.38223985059118e-16	1.54844386683095e-14	AC_000168.1:99254175-99284295:-	gene14392	NA	NA	PREDICTED: protein zer-1 homolog isoform X2 [Pelodiscus sinensis]
SFXN1	58.33	60.28	67.31	83.98	80.34	81.84	-0.425033161643252	6.14677640959213	9.42086630252514e-16	1.55275393998193e-14	AC_000167.1:5550724-5612868:-	gene11933	NA	NA	PREDICTED: sideroflexin-1-like [Python bivittatus]
SHISA5	98.99	97.38	98.83	64.49	76.32	71.79	0.46330630170402	5.69258844538572	9.65674195549089e-16	1.58952021763392e-14	AC_000179.1:51944012-51969645:+	gene25608	NA	SCOTIN; scotin; K10135	PREDICTED: protein shisa-5-like [Pelodiscus sinensis]
UPP1	43.98	43.31	42.62	30.14	31.82	32.76	0.440408610813872	5.42603637905262	1.01771385849737e-15	1.67295982752462e-14	AC_000161.1:7528093-7556577:-	gene4366	NA	udp, UPP; uridine phosphorylase [EC:2.4.2.3]; K00757	PREDICTED: uridine phosphorylase 1 [Tyto alba]
AATF	40.54	40.99	40.08	50.43	51.37	48.95	-0.324889513791927	6.36651457358381	1.02229939315746e-15	1.67827483710016e-14	AC_000176.1:13623142-13731213:+	gene22271	NA	NA	PREDICTED: protein AATF [Chrysemys picta bellii]
ARHGAP24	27.58	27.88	27.11	33.87	35.43	34.05	-0.338044180800496	6.18681972158078	1.05034263193589e-15	1.72203466379872e-14	AC_000163.1:102120754-102667594:+	gene7953	NA	NA	PREDICTED: rho GTPase-activating protein 24 isoform X3 [Nipponia nippon]
AMOTL2	41.51	40.87	45.48	57.71	53.23	53.45	-0.381506073465234	6.80427747320037	1.06903948915619e-15	1.75037587070152e-14	AC_000158.1:136054306-136072241:+	gene1030	NA	AMOTL; angiomotin like; K06104	PREDICTED: angiomotin-like protein 2 isoform X1 [Alligator sinensis]
ND5	2167.92	2188.09	2138.81	2462.23	2489.26	2416.81	-0.198651399597341	12.0401279579231	1.11413587282673e-15	1.82181031853129e-14	NC_006853.1:12108-13929:+	gene32464	5;GO:0005743,cellular_component mitochondrial inner membrane;GO:0008137,molecular_function NADH dehydrogenase (ubiquinone) activity;GO:0016021,cellular_component integral component of membrane;GO:0042773,biological_process ATP synthesis coupled electron transport;GO:0070469,cellular_component respiratory chain	ND5; NADH-ubiquinone oxidoreductase chain 5 [EC:7.1.1.2]; K03883	NADH dehydrogenase subunit 5 [Alburnus alburnus]
GNPDA1	56.00	49.30	52.40	36.08	36.17	37.56	0.506117374316259	5.30667722416818	1.16486410189085e-15	1.90225373270623e-14	AC_000164.1:54748000-54759289:-	gene9552	5;GO:0004342,molecular_function glucosamine-6-phosphate deaminase activity;GO:0005737,cellular_component cytoplasm;GO:0005975,biological_process carbohydrate metabolic process;GO:0006044,biological_process N-acetylglucosamine metabolic process;GO:0016787,molecular_function hydrolase activity	nagB, GNPDA; glucosamine-6-phosphate deaminase [EC:3.5.99.6]; K02564	PREDICTED: glucosamine-6-phosphate isomerase 1 isoform X2 [Alligator sinensis]
RIC1	15.23	16.35	15.21	21.18	19.74	19.52	-0.388156854497745	6.24528180909916	1.17433359105785e-15	1.91519766079093e-14	AC_000165.1:39195965-39338441:-	gene10273	NA	NA	PREDICTED: protein RIC1 homolog isoform X4 [Alligator mississippiensis]
HSPD1	474.04	475.17	465.96	541.19	533.55	542.97	-0.209924562659403	10.0611642376539	1.21758967382284e-15	1.98313719708862e-14	AC_000159.1:86438978-86449372:-	gene1832	42;GO:0001530,molecular_function lipopolysaccharide binding;GO:0002039,molecular_function p53 binding;GO:0002368,biological_process B cell cytokine production;GO:0002755,biological_process MyD88-dependent toll-like receptor signaling pathway;GO:0002842,biological_process positive regulation of T cell mediated immune response to tumor cell;GO:0003725,molecular_function double-stranded RNA binding;…	groEL, HSPD1; chaperonin GroEL [EC:5.6.1.7]; K04077	60 kDa heat shock protein, mitochondrial, partial [Anas platyrhynchos]
BCCIP	120.52	121.20	113.17	153.87	141.46	150.76	-0.34875704277144	7.02960326060506	1.25347325133362e-15	2.03890649047203e-14	AC_000183.1:45660094-45676809:+	gene28881	NA	NA	PREDICTED: BRCA2 and CDKN1A-interacting protein isoform X2 [Chrysemys picta bellii]
CCNC	85.99	88.34	84.75	109.22	104.26	107.91	-0.330182209871238	6.44981345723892	1.27985320020002e-15	2.0790913701155e-14	AC_000166.1:50920238-50946139:+	gene11385	8;GO:0000307,cellular_component cyclin-dependent protein kinase holoenzyme complex;GO:0005634,cellular_component nucleus;GO:0006351,biological_process transcription, DNA-templated;GO:0016538,molecular_function cyclin-dependent protein serine/threonine kinase regulator activity;GO:0016592,cellular_component mediator complex;GO:0045737,biological_process positive regulation of cyclin-dependent prot…	NA	cyclin-C [Gallus gallus]
TMSB10	10239.62	9728.37	9527.60	7924.41	7570.57	8116.23	0.303985444811083	10.1588303653988	1.29446883656736e-15	2.10008532426635e-14	AC_000168.1:49933203-49934214:-	gene13878	NA	NA	PREDICTED: thymosin beta-b-like [Astyanax mexicanus]
SNX7	20.57	20.04	22.01	12.70	14.57	13.79	0.597903937938101	4.60771334704871	1.37195347434629e-15	2.22288701959685e-14	AC_000160.1:44657521-44775833:-	gene3485	1;GO:0035091,molecular_function phosphatidylinositol binding	NA	PREDICTED: sorting nexin-7 [Alligator mississippiensis]
FSTL3	177.14	185.14	189.96	226.72	236.61	217.11	-0.316727206303623	7.3302833961388	1.37420200820795e-15	2.22362726517195e-14	AC_000164.1:44896886-44903232:+	gene9307	NA	NA	PREDICTED: follistatin-related protein 3 [Alligator mississippiensis]
RSBN1	6.60	6.48	6.29	3.88	3.91	3.78	0.72833581685211	3.6948630719728	1.42023986386309e-15	2.29512981125063e-14	AC_000160.1:29725776-29765575:+	gene3310	NA	NA	PREDICTED: round spermatid basic protein 1 [Chrysemys picta bellii]
NDUFS1	42.31	43.58	43.82	54.82	52.12	52.13	-0.313443815514928	6.71094004224298	1.43136574194952e-15	2.31010145947145e-14	AC_000159.1:94892522-94922669:-	gene1904	NA	NDUFS1; NADH dehydrogenase (ubiquinone) Fe-S protein 1 [EC:7.1.1.2]; K03934	PREDICTED: NADH-ubiquinone oxidoreductase 75 kDa subunit, mitochondrial isoform X2 [Chelonia mydas]
TSC1	21.94	24.06	24.12	18.05	17.85	16.81	0.394013394840963	6.27289346841891	1.44294305794092e-15	2.3257618561175e-14	AC_000168.1:102962053-103015857:-	gene14464	NA	TSC1; tuberous sclerosis 1; K07206	PREDICTED: hamartin isoform X3 [Chelonia mydas]
PABPC4	171.79	173.39	173.01	198.25	204.73	196.98	-0.22730679944032	8.62894045332599	1.468699634283e-15	2.36420637627578e-14	AC_000160.1:107084042-107097490:+	gene4095	2;GO:0003723,molecular_function RNA binding;GO:0005737,cellular_component cytoplasm	PABPC; polyadenylate-binding protein; K13126	PREDICTED: polyadenylate-binding protein 4 [Pelodiscus sinensis]
FAM98A	46.76	45.53	45.60	58.38	55.55	58.66	-0.342761121485011	6.3181825142097	1.63164252310741e-15	2.62309784381944e-14	AC_000168.1:16157513-16173332:-	gene13555	NA	NA	PREDICTED: protein FAM98A [Geospiza fortis]
PSMD7	216.78	216.73	213.88	251.92	251.60	258.87	-0.253180185520891	7.82961010578208	1.63734114674334e-15	2.62885394207394e-14	AC_000175.1:37108016-37115996:-	gene20958	NA	PSMD7, RPN8; 26S proteasome regulatory subunit N8; K03038	PREDICTED: 26S proteasome non-ATPase regulatory subunit 7 [Chrysemys picta bellii]
POLR1B	41.13	41.92	39.84	50.19	49.33	48.42	-0.284236085064117	7.26213963075921	1.66128483101802e-15	2.66385090927191e-14	AC_000168.1:46117226-46139199:+	gene13799	NA	RPA2, POLR1B; DNA-directed RNA polymerase I subunit RPA2 [EC:2.7.7.6]; K03002	PREDICTED: DNA-directed RNA polymerase I subunit RPA2 isoform X1 [Latimeria chalumnae]
DLG5	26.14	26.62	27.27	21.79	20.67	21.82	0.296167745952167	7.12507273870304	1.66885126058076e-15	2.67253070904101e-14	AC_000185.1:33719656-33842980:-	gene29643	NA	NA	PREDICTED: disks large homolog 5 [Pelodiscus sinensis]
CARNMT1	37.82	38.80	35.64	56.42	57.26	47.04	-0.531178461609736	6.03142630037643	1.69607691808827e-15	2.71263023587545e-14	AC_000165.1:51341792-51384068:-	gene10365	NA	CARNMT1; carnosine N-methyltransferase [EC:2.1.1.22]; K19787	PREDICTED: UPF0586 protein C9orf41 homolog isoform X1 [Chrysemys picta bellii]
FLRT3	38.88	39.28	38.90	47.80	51.20	47.44	-0.336297636772114	6.41157115417325	1.72801744668686e-15	2.7601575972755e-14	AC_000170.1:8041853-8055576:-	gene15341	1;GO:0016021,cellular_component integral component of membrane	NA	PREDICTED: leucine-rich repeat transmembrane protein FLRT3 [Chelonia mydas]
TLE3	8.17	7.54	8.57	4.16	4.92	5.07	0.766670555956352	3.96551679985461	1.81822961642724e-15	2.90052027885327e-14	AC_000167.1:16901654-16950816:-	gene12069	NA	NA	PREDICTED: transducin-like enhancer protein 3 isoform X6 [Chrysemys picta bellii]
LOC782091	11.49	11.56	12.59	16.46	16.71	16.01	-0.481365709906822	4.99361741420511	1.91967734317681e-15	3.0584230431537e-14	AC_000161.1:8566152-8570076:+	gene4375	NA	NA	PREDICTED: ATP-dependent RNA helicase DDX18 isoform X1 [Chrysemys picta bellii]
CIART	2.58	3.55	3.40	1.03	0.68	0.79	1.87642556011454	1.38780112664704	1.94749605947692e-15	3.09876584540616e-14	AC_000160.1:20400837-20404361:-	gene3057	NA	NA	PREDICTED: circadian-associated transcriptional repressor [Chrysemys picta bellii]
PLEKHA4	18.52	18.21	19.58	13.64	14.01	12.87	0.461192945458652	5.29742245690347	1.98913407834532e-15	3.16096581899408e-14	AC_000175.1:55899134-55923870:-	gene21537	NA	NA	PREDICTED: pleckstrin homology domain-containing family A member 4-like [Notothenia coriiceps]
TGFBR2	60.73	63.97	65.87	50.95	49.74	49.67	0.322986023087105	6.75063256045756	2.07342752197608e-15	3.29070447253773e-14	AC_000179.1:5141231-5233083:+	gene25086	NA	TGFBR2; TGF-beta receptor type-2 [EC:2.7.11.30]; K04388	PREDICTED: TGF-beta receptor type-2 isoform X2 [Alligator sinensis]
IER2	45.84	48.70	44.07	65.34	63.50	61.21	-0.472361082208284	5.1792372045504	2.09395236797174e-15	3.31903484532532e-14	AC_000164.1:13543657-13548063:-	gene8573	NA	NA	PREDICTED: immediate early response gene 2 protein [Chrysemys picta bellii]
ATP6V1B2	86.30	89.83	91.41	69.34	71.19	73.00	0.307403351665065	6.95297348231909	2.13862217605629e-15	3.38551528406053e-14	AC_000165.1:67798290-67824442:+	gene10565	5;GO:0005524,molecular_function ATP binding;GO:0015991,biological_process ATP hydrolysis coupled proton transport;GO:0016820,molecular_function hydrolase activity, acting on acid anhydrides, catalyzing transmembrane movement of substances;GO:0033180,cellular_component proton-transporting V-type ATPase, V1 domain;GO:0046034,biological_process ATP metabolic process	ATPeV1B, ATP6B; V-type H+-transporting ATPase subunit B; K02147	PREDICTED: V-type proton ATPase subunit B, brain isoform [Alligator mississippiensis]
SBNO2	11.28	12.03	13.45	7.90	8.35	8.65	0.543468059850592	5.51424583813659	2.26654074287161e-15	3.58344422417574e-14	AC_000164.1:45208806-45251070:-	gene9330	2;GO:0006355,biological_process regulation of transcription, DNA-templated;GO:0050727,biological_process regulation of inflammatory response	NA	PREDICTED: protein strawberry notch homolog 2 [Chelonia mydas]
NAA25	15.36	17.44	14.26	22.69	21.85	21.84	-0.514114761143849	5.74295967429164	2.3017541852712e-15	3.63448742918586e-14	AC_000174.1:64361787-64413468:+	gene20147	NA	NA	PREDICTED: LOW QUALITY PROTEIN: N-alpha-acetyltransferase 25, NatB auxiliary subunit [Chrysemys picta bellii]
FAM91A1	57.29	58.20	57.27	75.92	78.04	67.28	-0.371567235269029	7.36288647055934	2.50872210178214e-15	3.95625794221324e-14	AC_000171.1:17663019-17703634:-	gene16645	NA	NA	PREDICTED: protein FAM91A1 [Pseudopodoces humilis]
MRPS10	110.93	108.09	107.10	136.58	133.71	135.25	-0.331430215027125	6.20096972975978	2.53189253052222e-15	3.9877307355725e-14	AC_000180.1:15927537-15941620:-	gene26036	NA	RP-S10, MRPS10, rpsJ; small subunit ribosomal protein S10; K02946	PREDICTED: 28S ribosomal protein S10, mitochondrial [Pelodiscus sinensis]
FAM92A1	51.20	47.45	47.35	65.04	69.96	62.69	-0.447345437409977	5.6033977996213	2.54028531412182e-15	3.99587845799314e-14	AC_000171.1:72882720-72908120:-	gene17052	NA	NA	PREDICTED: protein FAM92A1 isoform X2 [Aquila chrysaetos canadensis]
CREBRF	5.50	5.65	5.02	2.90	2.70	2.82	0.919170008319266	3.0572831426201	2.61160331438634e-15	4.09917328247483e-14	AC_000177.1:4684685-4749611:+	gene23739	NA	NA	PREDICTED: CREB3 regulatory factor [Pelodiscus sinensis]
VASP	241.23	245.75	234.81	282.32	281.01	282.21	-0.245171596203543	8.23258459839495	2.61255826801836e-15	4.09917328247483e-14	AC_000175.1:53531482-53544930:+	gene21426	NA	VASP; vasodilator-stimulated phosphoprotein; K06274	PREDICTED: LOW QUALITY PROTEIN: vasodilator-stimulated phosphoprotein [Chrysemys picta bellii]
HEXA	49.61	49.16	48.98	39.12	37.74	38.81	0.334390411347269	6.17049282612618	2.6517639621901e-15	4.15543466347744e-14	AC_000167.1:19091871-19126439:-	gene12087	2;GO:0004563,molecular_function beta-N-acetylhexosaminidase activity;GO:0005975,biological_process carbohydrate metabolic process	HEXA_B; hexosaminidase [EC:3.2.1.52]; K12373	PREDICTED: beta-hexosaminidase subunit alpha isoform X1 [Chrysemys picta bellii]
TMC2	1.43	1.45	1.38	2.99	2.61	3.03	-1.04404746651777	2.5074466743218	2.88392276469495e-15	4.51353914661148e-14	AC_000170.1:53003429-53109440:-	gene15834	NA	NA	PREDICTED: transmembrane channel-like protein 2 [Acanthisitta chloris]
PKD2	54.45	52.98	54.11	44.94	43.45	41.67	0.296234276746451	7.15340527732944	2.93755883527113e-15	4.59169303583753e-14	AC_000163.1:38040870-38099549:-	gene7501	NA	NA	PREDICTED: polycystin-2, partial [Calypte anna]
SGK1	27.54	26.84	28.99	41.08	37.96	35.00	-0.469060572759072	5.88217076740585	3.04087259826313e-15	4.74720375057153e-14	AC_000166.1:73305301-73417849:-	gene11576	12;GO:0004674,molecular_function protein serine/threonine kinase activity;GO:0004712,molecular_function protein serine/threonine/tyrosine kinase activity;GO:0005524,molecular_function ATP binding;GO:0005634,cellular_component nucleus;GO:0005737,cellular_component cytoplasm;GO:0005829,cellular_component cytosol;GO:0006974,biological_process cellular response to DNA damage stimulus;GO:0016607,cellu…	SGK1; serum/glucocorticoid-regulated kinase 1 [EC:2.7.11.1]; K13302	Serine/threonine-protein kinase Sgk1 [Phaethon lepturus]
PPRC1	13.31	13.82	13.64	16.76	17.72	16.58	-0.338978577938163	6.26008874798428	3.16406772418169e-15	4.9333221764848e-14	AC_000183.1:22663461-22691230:+	gene28630	NA	NA	PREDICTED: peroxisome proliferator-activated receptor gamma coactivator-related protein 1-like [Acanthisitta chloris]
PRDX1	893.98	854.21	862.58	735.35	705.27	723.59	0.253393196963618	8.90244238512004	3.18031106557791e-15	4.95242667940871e-14	AC_000160.1:101152891-101166719:+	gene3953	NA	PRDX1; peroxiredoxin 1 [EC:1.11.1.24]; K13279	PREDICTED: peroxiredoxin-1 [Chelonia mydas]
NR3C1	15.71	16.13	16.39	11.72	11.68	10.21	0.507583660158036	5.05504501821683	3.23448305157247e-15	5.0304723249456e-14	AC_000164.1:56231969-56351929:-	gene9572	14;GO:0000122,biological_process negative regulation of transcription from RNA polymerase II promoter;GO:0000978,molecular_function RNA polymerase II proximal promoter sequence-specific DNA binding;GO:0001047,molecular_function core promoter binding;GO:0001077,molecular_function transcriptional activator activity, RNA polymerase II proximal promoter sequence-specific DNA binding;GO:0005654,cellul…	NR3C1, GR; glucocorticoid receptor; K05771	PREDICTED: glucocorticoid receptor [Pelodiscus sinensis]
LRP1	47.62	51.41	53.03	40.69	41.42	39.83	0.30152561720103	9.2842764677123	3.28514164809114e-15	5.10286520581466e-14	AC_000162.1:56561574-56641501:-	gene6096	NA	LRP1, CD91; low-density lipoprotein receptor-related protein 1 (alpha-2-macroglobulin receptor); K04550	PREDICTED: prolow-density lipoprotein receptor-related protein 1 [Haliaeetus leucocephalus]
QSOX1	104.01	109.52	111.83	84.29	90.07	80.33	0.338759110321716	7.37020201840844	3.52555834460884e-15	5.46946307686754e-14	AC_000173.1:62804427-62845819:+	gene19358	NA	NA	PREDICTED: sulfhydryl oxidase 1 [Chrysemys picta bellii]
LMAN2	157.47	160.25	159.38	130.99	133.08	128.80	0.264199874069477	7.29727394453478	3.60479999715617e-15	5.58541482705433e-14	AC_000164.1:40185727-40206355:-	gene9129	NA	LMAN2, VIP36; lectin, mannose-binding 2; K10082	PREDICTED: vesicular integral-membrane protein VIP36 [Python bivittatus]
GOT1	89.20	87.66	85.59	104.99	110.53	104.61	-0.300293994379853	6.90881518308711	3.6230770509038e-15	5.60673432403579e-14	AC_000183.1:20285684-20310044:-	gene28578	NA	GOT1; aspartate aminotransferase, cytoplasmic [EC:2.6.1.1]; K14454	PREDICTED: aspartate aminotransferase, cytoplasmic [Zonotrichia albicollis]
CYP2S1	20.15	22.95	22.14	29.73	30.64	29.92	-0.48771821700888	5.08239195265817	3.76329743039705e-15	5.81401336272663e-14	AC_000175.1:50655106-50667303:+	gene21283	NA	CYP2S1; cytochrome P450 family 2 subfamily S1 [EC:1.14.14.1]; K07420	PREDICTED: cytochrome P450 2G1-like isoform X2 [Alligator mississippiensis]
CALCB	51.35	53.89	49.68	39.06	37.52	37.33	0.425198629093732	5.56673610194795	3.76639009236339e-15	5.81401336272663e-14	AC_000172.1:38336926-38340230:-	gene17533,gene17536	2;GO:0005179,molecular_function hormone activity;GO:0005576,cellular_component extracellular region	CALC; calcitonin; K12332	PREDICTED: calcitonin isoform X1 [Caprimulgus carolinensis]
UPRT	73.26	75.27	70.36	93.26	92.42	89.30	-0.345115205044755	6.23653037588699	3.77473073613718e-15	5.81965008275758e-14	AC_000187.1:80939905-80970104:-	gene31521	NA	upp, UPRT; uracil phosphoribosyltransferase [EC:2.4.2.9]; K00761	PREDICTED: uracil phosphoribosyltransferase homolog [Alligator mississippiensis]
PTP4A2	559.91	564.51	552.82	638.21	664.79	658.17	-0.241647900022357	8.25468262270847	3.80619294895053e-15	5.86087601605769e-14	AC_000159.1:122333413-122361683:+	gene2211	1;GO:0004725,molecular_function protein tyrosine phosphatase activity	NA	PREDICTED: protein tyrosine phosphatase type IVA 2 isoform X2 [Chelonia mydas]
DNAJC2	32.49	33.31	31.52	41.41	42.58	39.67	-0.359505527789879	6.09301189232202	3.88773509481955e-15	5.97901861980241e-14	AC_000161.1:44769549-44804662:-	gene4635	2;GO:0003677,molecular_function DNA binding;GO:0005634,cellular_component nucleus	NA	PREDICTED: dnaJ homolog subfamily C member 2 isoform X2 [Chrysemys picta bellii]
GNL2	32.10	31.79	34.45	40.25	44.83	41.86	-0.382173218516876	6.356606948409	3.93033570756185e-15	6.03705401813739e-14	AC_000160.1:108892201-108916444:+	gene4126	NA	NUG2, GNL2; nuclear GTP-binding protein; K14537	PREDICTED: nucleolar GTP-binding protein 2 [Chrysemys picta bellii]
P4HA2	130.97	132.32	132.65	111.19	105.27	109.18	0.262966041756283	7.65428635493867	4.00004754006761e-15	6.13653770331015e-14	AC_000164.1:23442243-23513322:+	gene9003	NA	P4HA; prolyl 4-hydroxylase [EC:1.14.11.2]; K00472	PREDICTED: prolyl 4-hydroxylase subunit alpha-2 isoform X3 [Chrysemys picta bellii]
DSEL	3.54	3.11	3.57	5.69	5.64	5.06	-0.693070284047298	3.98162124976338	4.25878131970475e-15	6.52539937763649e-14	AC_000181.1:9738912-9756941:+	gene27021	NA	NA	PREDICTED: dermatan-sulfate epimerase-like protein [Chrysemys picta bellii]
PARL	66.21	62.84	63.92	81.10	79.50	78.76	-0.326749993065389	6.34637076658402	4.30815890163202e-15	6.59291740174538e-14	AC_000158.1:83860273-83914710:+	gene617	NA	NA	PREDICTED: LOW QUALITY PROTEIN: presenilins-associated rhomboid-like protein, mitochondrial [Chelonia mydas]
FOXRED2	23.83	24.17	25.93	18.50	18.19	17.40	0.433299229235934	5.5141812804558	4.59870561968205e-15	7.02888367560024e-14	AC_000162.1:75274628-75293236:-	gene6459	NA	NA	PREDICTED: FAD-dependent oxidoreductase domain-containing protein 2 [Pygoscelis adeliae]
MXRA5	2.42	2.54	2.67	1.58	1.52	1.70	0.642691863080912	4.20084497633872	4.96592188553726e-15	7.58081876032017e-14	AC_000187.1:138875016-138904236:+	gene32211	NA	NA	PREDICTED: matrix-remodeling-associated protein 5 isoform X1 [Chrysemys picta bellii]
RUSC2	6.80	6.63	6.98	4.84	4.19	4.72	0.543516633197201	4.73760925866075	5.05710209884243e-15	7.71052753669943e-14	AC_000165.1:60134637-60196456:+	gene10423	NA	NA	PREDICTED: iporin [Haliaeetus leucocephalus]
SLC25A12	37.10	37.65	37.50	45.18	45.64	45.98	-0.302561642903218	6.47131324339374	5.15360580378311e-15	7.84802473996959e-14	AC_000159.1:24678581-24777206:+	gene1483	NA	NA	PREDICTED: calcium-binding mitochondrial carrier protein Aralar1 [Python bivittatus]
HSPB8	32.42	33.83	32.76	20.56	22.23	20.07	0.644642554382542	4.03919232921603	5.22762440278492e-15	7.9509860861475e-14	AC_000174.1:58405436-58418688:-	gene20078	NA	NA	PREDICTED: heat shock protein beta-8 [Alligator sinensis]
SGOL2	24.24	25.26	23.99	32.27	30.60	29.18	-0.342297114606454	6.75596222440743	5.29730666230585e-15	8.04710807660683e-14	AC_000159.1:89485765-89514823:+	gene1848	NA	NA	PREDICTED: shugoshin-like 2 [Chelonia mydas]
XPOT	59.35	62.47	59.07	76.43	70.89	73.05	-0.303546036934623	7.63926779620044	5.50425787415402e-15	8.35126460588331e-14	AC_000162.1:49550225-49590720:-	gene6033	NA	XPOT; exportin-T; K14288	PREDICTED: exportin-T isoform X1 [Aquila chrysaetos canadensis]
ABCE1	170.65	171.97	156.47	205.13	203.49	200.67	-0.304159559565351	8.37631327832717	5.60144448369891e-15	8.48834279452835e-14	AC_000174.1:13332322-13364710:-	gene19676	2;GO:0005524,molecular_function ATP binding;GO:0016887,molecular_function ATPase activity	NA	ATP-binding cassette sub-family E member 1, partial [Anas platyrhynchos]
MYBL2	180.81	186.95	186.34	209.97	223.82	221.92	-0.259315753965948	8.71920094659915	5.79484365011697e-15	8.77070787092704e-14	AC_000170.1:72939568-72966160:+	gene16215	1;GO:0003677,molecular_function DNA binding	MYBL2, B-MYB; myb-related protein B; K21769	Myb-related protein B, partial [Egretta garzetta]
MRPL20	73.42	72.40	73.19	99.03	94.58	96.58	-0.424881207711048	5.24269010663329	5.85086892264999e-15	8.84471792923375e-14	AC_000173.1:52383423-52386463:+	gene19194	NA	RP-L20, MRPL20, rplT; large subunit ribosomal protein L20; K02887	PREDICTED: 39S ribosomal protein L20, mitochondrial [Haliaeetus leucocephalus]
RBM28	15.24	13.99	14.38	19.20	21.31	19.57	-0.47124209389365	5.26665050891781	6.58245847708825e-15	9.93855135755988e-14	AC_000161.1:93312378-93344644:-	gene5031	1;GO:0003723,molecular_function RNA binding	NOP4, RBM28; nucleolar protein 4; K14573	RNA-binding protein 28, partial [Struthio camelus australis]
CLNS1A	98.11	100.75	99.35	123.40	123.40	120.14	-0.315953949550862	6.29962376693235	6.78260493341877e-15	1.02283001006878e-13	AC_000186.1:18444586-18465090:+	gene29905	NA	NA	PREDICTED: methylosome subunit pICln [Zonotrichia albicollis]
TSNAX	43.99	44.42	40.79	61.91	56.95	56.45	-0.458148409771519	5.45668515789326	6.84813369252298e-15	1.03145858322697e-13	AC_000185.1:3039642-3076708:-	gene29365	1;GO:0043565,molecular_function sequence-specific DNA binding	NA	PREDICTED: translin-associated protein X isoform X1 [Alligator sinensis]
TUBB	1236.52	1217.64	1231.79	1371.91	1390.42	1393.41	-0.189761913656413	10.7700245944153	6.99603448377087e-15	1.05245798761309e-13	AC_000180.1:28101728-28105320:-	gene26297	NA	TUBB; tubulin beta; K07375	PREDICTED: mediator of DNA damage checkpoint protein 1-like isoform X1 [Haplochromis burtoni]
MLPH	3.80	4.35	4.15	1.91	1.61	2.01	1.11497159099441	2.48806683916906	7.09606180703821e-15	1.066213354566e-13	AC_000160.1:117629119-117637812:+	gene4234,gene4236	NA	NA	PREDICTED: melanophilin isoform X2 [Anolis carolinensis]
ZNF142	7.91	8.08	8.02	10.65	10.37	9.97	-0.385080241200372	5.64883089364899	7.36160314086406e-15	1.10477456567429e-13	AC_000159.1:107322026-107341857:-	gene2014	NA	NA	PREDICTED: zinc finger protein 142 [Meleagris gallopavo]
KDM4C	14.30	15.40	13.93	10.19	9.78	10.53	0.495383677008188	5.09115712454545	7.62390910132706e-15	1.14275767942718e-13	AC_000165.1:37979902-38319977:-	gene10252	NA	NA	PREDICTED: lysine-specific demethylase 4C isoform X2 [Chrysemys picta bellii]
SEMA3D	5.15	5.19	5.32	8.45	7.96	7.71	-0.641995238036029	3.92315786745329	7.94823174735688e-15	1.18993370586787e-13	AC_000161.1:35563537-35793762:+	gene4587	NA	SEMA3; semaphorin 3; K06840	Semaphorin-3D, partial [Phalacrocorax carbo]
CHCHD4	63.86	64.01	71.59	88.89	89.80	95.58	-0.479473960975486	5.31294090119558	8.07648632851405e-15	1.20767797377335e-13	AC_000179.1:58747918-58754575:+	gene25751	1;GO:0016021,cellular_component integral component of membrane	NA	PREDICTED: mitochondrial intermembrane space import and assembly protein 40 [Chelonia mydas]
SFXN4	13.08	11.76	11.72	18.48	20.89	18.79	-0.674802981504702	3.9717415467379	8.25562592510898e-15	1.23297922210021e-13	AC_000183.1:39653443-39669981:-	gene28814	NA	NA	PREDICTED: sideroflexin-4 [Pelodiscus sinensis]
TMEM161B	17.92	18.19	17.58	23.85	25.63	24.08	-0.466189119092211	4.93728787961162	8.61861918471952e-15	1.28564522477829e-13	AC_000164.1:90097692-90176053:-	gene9835	NA	NA	PREDICTED: transmembrane protein 161B isoform X2 [Chrysemys picta bellii]
ATP6V0B	150.31	137.56	146.42	104.44	105.15	115.36	0.400329796041452	6.30569907351524	8.82130856538077e-15	1.31430084759833e-13	AC_000160.1:102670947-102674697:-	gene3994	NA	ATPeV0B, ATP6F; V-type H+-transporting ATPase 21kDa proteolipid subunit; K03661	PREDICTED: V-type proton ATPase 21 kDa proteolipid subunit [Aquila chrysaetos canadensis]
DSP	40.87	42.52	42.51	35.55	35.54	34.52	0.236769742002386	8.38927266058168	9.27886638327356e-15	1.38081547581305e-13	AC_000180.1:47670502-47714478:-	gene26863	NA	DSP; desmoplakin; K10381	PREDICTED: desmoplakin isoform X3 [Chrysemys picta bellii]
TACC3	44.94	44.73	43.87	53.22	53.16	54.01	-0.281223039126455	6.89349777397554	1.00094757981128e-14	1.48775573808836e-13	AC_000163.1:109635761-109645424:+	gene8080	NA	NA	PREDICTED: transforming acidic coiled-coil-containing protein 3 [Pterocles gutturalis]
CASP4	71.25	64.84	65.67	51.82	52.04	50.53	0.37179052159181	6.32936655503218	1.00884508066162e-14	1.49770051388653e-13	AC_000172.1:3472648-3494174:+	gene17203	NA	CASP4, CASP11; caspase 4 [EC:3.4.22.57 3.4.22.64]; K04394	PREDICTED: caspase-1-like [Chelonia mydas]
DNAJB9	21.93	20.68	19.55	12.00	12.53	10.02	0.842636760203617	3.50205206993329	1.02606050917089e-14	1.52143810983512e-13	AC_000161.1:59970590-59975650:-	gene4744	NA	NA	PREDICTED: dnaJ homolog subfamily B member 9 [Alligator mississippiensis]
SLC40A1	8.88	8.76	9.08	5.53	5.24	5.42	0.700666562194718	3.68167102039561	1.07115231365273e-14	1.58640469746348e-13	AC_000159.1:6716590-6740337:+	gene1339	NA	SLC40A1, FPN1; solute carrier family 40 (iron-regulated transporter), member 1; K14685	PREDICTED: solute carrier family 40 member 1 isoform X1 [Chrysemys picta bellii]
F3	56.36	53.59	57.34	41.33	40.90	41.59	0.416374687695492	5.43705945859631	1.07703373911953e-14	1.59321403292164e-13	AC_000160.1:49105135-49121050:+	gene3500	NA	F3, CD142; coagulation factor III (tissue factor); K03901	PREDICTED: tissue factor [Chrysemys picta bellii]
TMEM132A	47.46	46.55	48.30	37.31	39.44	38.78	0.28569600067852	7.06335917300435	1.08081572534954e-14	1.59690523420394e-13	AC_000186.1:37842822-37856700:+	gene30192	NA	NA	PREDICTED: transmembrane protein 132A [Alligator mississippiensis]
SLC6A12	2.62	2.90	3.85	0.62	1.31	0.77	1.81558559030713	2.07648536971796	1.12400288128177e-14	1.65873956713295e-13	AC_000162.1:107649322-107669075:-	gene6893	NA	NA	PREDICTED: sodium- and chloride-dependent betaine transporter [Chaetura pelagica]
FAM184B	0.47	0.39	0.36	1.08	1.27	1.22	-1.53638651298655	1.31326267500076	1.12925311493443e-14	1.66366058686754e-13	AC_000163.1:38613842-38735180:-	gene7509	NA	NA	PREDICTED: protein FAM184B isoform X2 [Chrysemys picta bellii]
LOXL3	14.30	13.80	14.82	9.55	10.55	9.64	0.518627459442992	4.803490474	1.13001843101228e-14	1.66366058686754e-13	AC_000168.1:10071760-10089833:+	gene13465	NA	NA	PREDICTED: lysyl oxidase homolog 3, partial [Alligator mississippiensis]
LOC107131208	7.94	8.11	8.31	3.20	3.13	3.22	1.32770647646448	1.89895391946642	1.15958833212075e-14	1.70517189454391e-13	AC_000159.1:34527525-34547406:-	gene1567	NA	NA	PREDICTED: dipeptidyl peptidase 4 [Charadrius vociferus]
GRHPR	39.57	36.64	40.67	50.10	54.12	52.41	-0.435620485216664	5.47648738413193	1.30884476748466e-14	1.92237543304758e-13	AC_000165.1:61940613-61951526:+	gene10483	2;GO:0016616,molecular_function oxidoreductase activity, acting on the CH-OH group of donors, NAD or NADP as acceptor;GO:0051287,molecular_function NAD binding	GRHPR; glyoxylate/hydroxypyruvate reductase [EC:1.1.1.79 1.1.1.81]; K00049	Glyoxylate reductase/hydroxypyruvate reductase, partial [Cuculus canorus]
AURKA	72.16	71.20	69.45	84.47	89.08	92.51	-0.338197791595883	6.58624262386401	1.31508211763393e-14	1.92925344703956e-13	AC_000170.1:60091525-60107188:+	gene15974	NA	AURKA; aurora kinase A [EC:2.7.11.1]; K11481	PREDICTED: aurora kinase A isoform X1 [Chrysemys picta bellii]
ATF3	19.49	21.63	23.35	10.50	12.39	10.97	0.918322578942508	3.2282454663109	1.35364889590103e-14	1.98348718382853e-13	AC_000173.1:72820022-72832974:-	gene19476	13;GO:0000978,molecular_function RNA polymerase II proximal promoter sequence-specific DNA binding;GO:0001078,molecular_function transcriptional repressor activity, RNA polymerase II proximal promoter sequence-specific DNA binding;GO:0005730,cellular_component nucleolus;GO:0006094,biological_process gluconeogenesis;GO:0030968,biological_process endoplasmic reticulum unfolded protein response;GO:0…	NA	PREDICTED: cyclic AMP-dependent transcription factor ATF-3 isoform X4 [Pelodiscus sinensis]
ORC4	50.40	50.96	48.06	62.40	61.21	62.69	-0.335814986773706	6.1901995170004	1.35860686780437e-14	1.98840446183019e-13	AC_000159.1:48282717-48378557:+	gene1654	7;GO:0000166,molecular_function nucleotide binding;GO:0000784,cellular_component nuclear chromosome, telomeric region;GO:0003688,molecular_function DNA replication origin binding;GO:0005664,cellular_component nuclear origin of replication recognition complex;GO:0005730,cellular_component nucleolus;GO:0005829,cellular_component cytosol;GO:0006270,biological_process DNA replication initiation	ORC4; origin recognition complex subunit 4; K02606	PREDICTED: origin recognition complex subunit 4 isoform X1 [Pelodiscus sinensis]
PRPF40A	82.86	80.49	80.51	96.43	99.29	92.95	-0.258370624582188	8.04347368536257	1.37074426573111e-14	2.00380531001046e-13	AC_000159.1:43585040-43643935:+	gene1620	NA	PRPF40, PRP40; pre-mRNA-processing factor 40; K12821	PREDICTED: pre-mRNA-processing factor 40 homolog A [Nipponia nippon]
SEPT9	104.15	102.70	105.29	82.47	80.51	87.82	0.296654389357366	7.43762581706998	1.37886838824598e-14	2.01331006664951e-13	AC_000176.1:55116876-55296524:-	gene23514	1;GO:0005525,molecular_function GTP binding	SEPT3_9_12; septin 3/9/12; K16938	PREDICTED: septin-9, partial [Pygoscelis adeliae]
PSMD3	164.70	160.47	168.32	189.27	193.71	194.06	-0.24218630555466	8.16075903483704	1.3837562366397e-14	2.01807269717218e-13	AC_000176.1:40961496-40974702:+	gene23052	NA	PSMD3, RPN3; 26S proteasome regulatory subunit N3; K03033	PREDICTED: 26S proteasome non-ATPase regulatory subunit 3 [Python bivittatus]
TPM4	572.08	587.45	567.03	659.06	671.04	651.96	-0.215513831786714	9.36973480127258	1.41479830517917e-14	2.06092274243882e-13	AC_000164.1:7923140-7948408:-	gene8344	NA	TPM4; tropomyosin 4; K10375	PREDICTED: tropomyosin alpha-4 chain isoform X4 [Poecilia formosa]
GRN	94.90	95.37	96.56	74.15	81.35	76.18	0.294472508022964	7.25836845398303	1.42569268773095e-14	2.07435778985097e-13	AC_000176.1:44775058-44782144:+	gene23246	NA	NA	PREDICTED: granulins [Alligator mississippiensis]
LOC100335242	15.39	15.73	14.21	10.79	11.16	11.15	0.43811159485405	5.54778651847697	1.46757597549877e-14	2.13279688898304e-13	AC_000158.1:35660601-35743933:+	gene163	NA	NA	PREDICTED: zinc finger protein 654 isoform X1 [Chrysemys picta bellii]
GLB1	153.87	154.49	151.73	122.83	132.28	123.72	0.265781921656912	8.10353280661827	1.48319914865836e-14	2.15298065894725e-13	AC_000179.1:7413728-7517596:-	gene25111	NA	GLB1, ELNR1; beta-galactosidase [EC:3.2.1.23]; K12309	PREDICTED: beta-galactosidase [Chrysemys picta bellii]
LNX2	20.16	20.22	19.94	14.52	15.09	14.81	0.427077307396815	5.18460670670301	1.58526205025836e-14	2.29844477870987e-13	AC_000169.1:32604815-32647662:+	gene14881	NA	NA	PREDICTED: ligand of Numb protein X 2 isoform X2 [Chelonia mydas]
UCK2	82.09	76.19	79.35	99.45	99.49	99.27	-0.342892896157353	6.12595686632819	1.64733022298815e-14	2.38564940460979e-13	AC_000160.1:3045780-3119590:-	gene2544	NA	udk, UCK; uridine kinase [EC:2.7.1.48]; K00876	PREDICTED: uridine-cytidine kinase 2 [Melopsittacus undulatus]
PLIN2	12.85	12.38	13.77	8.32	7.53	8.36	0.662342458335308	4.02776441905305	1.66156892606137e-14	2.40346526122934e-13	AC_000165.1:25129103-25143157:+	gene10198	NA	PLIN2, ADRP; perilipin-2; K17284	PREDICTED: perilipin-2 isoform X3 [Chrysemys picta bellii]
CIRBP	31.01	31.28	32.69	45.03	40.20	47.86	-0.510681382833337	5.35750250650521	1.67718972472609e-14	2.42323651613219e-13	AC_000164.1:45354442-45359235:+	gene9336	NA	NA	PREDICTED: cold-inducible RNA-binding protein isoform X1 [Alligator mississippiensis]
RBBP6	27.06	26.98	25.88	31.92	31.36	32.07	-0.271986319216472	7.29745041171306	1.75430445003442e-14	2.53170610806712e-13	AC_000182.1:22458292-22493834:+	gene27866	NA	NA	PREDICTED: E3 ubiquitin-protein ligase RBBP6 [Chelonia mydas]
INO80	9.49	9.22	8.82	11.79	11.78	12.30	-0.398472092677658	5.62420644859317	1.85217431303907e-14	2.66984150977095e-13	AC_000167.1:36618283-36742002:-	gene12627	NA	NA	PREDICTED: DNA helicase INO80 [Meleagris gallopavo]
ISG20	18.01	15.48	19.42	9.13	8.23	6.30	1.14767170943014	2.81491320854314	1.86104810136588e-14	2.67952064803386e-13	AC_000178.1:20013542-20030818:+	gene24311	1;GO:0003676,molecular_function nucleic acid binding	NA	PREDICTED: interferon-stimulated gene 20 kDa protein [Chelonia mydas]
HIVEP1	2.47	2.36	2.42	1.59	1.30	1.57	0.673960266957147	4.02885990568368	1.92989560698993e-14	2.77542692680788e-13	AC_000180.1:44138870-44270266:-	gene26824	NA	NA	PREDICTED: zinc finger protein 40 isoform X2 [Chrysemys picta bellii]
NIPSNAP3A	70.43	71.05	70.95	54.25	52.55	54.12	0.381070316694874	5.55327769542947	2.1014710606341e-14	3.0186756173067e-13	AC_000165.1:96238914-96252153:+	gene10887	NA	NA	PREDICTED: protein NipSnap homolog 3B-like [Python bivittatus]
DLAT	37.76	38.75	40.57	49.41	47.06	48.73	-0.33101987282978	6.40308292182555	2.16579560728929e-14	3.10747852971878e-13	AC_000172.1:22665149-22699818:+	gene17334	4;GO:0004742,molecular_function dihydrolipoyllysine-residue acetyltransferase activity;GO:0005759,cellular_component mitochondrial matrix;GO:0006090,biological_process pyruvate metabolic process;GO:0045254,cellular_component pyruvate dehydrogenase complex	DLAT, aceF, pdhC; pyruvate dehydrogenase E2 component (dihydrolipoamide acetyltransferase) [EC:2.3.1.12]; K00627	hypothetical protein Y956_12621, partial [Nipponia nippon]
SMIM3	54.81	42.86	48.65	24.82	21.92	20.26	1.11129531455768	2.80333844560561	2.20991504652992e-14	3.16711958920125e-13	AC_000164.1:64133811-64153721:+	gene9661	NA	NA	PREDICTED: small integral membrane protein 3 [Anolis carolinensis]
RRM2	208.48	212.47	208.95	248.43	242.19	240.96	-0.233283149891189	8.0516829897764	2.26686393191331e-14	3.24498826516449e-13	AC_000168.1:87466579-87473868:-	gene14182	6;GO:0004748,molecular_function ribonucleoside-diphosphate reductase activity, thioredoxin disulfide as acceptor;GO:0005971,cellular_component ribonucleoside-diphosphate reductase complex;GO:0008199,molecular_function ferric iron binding;GO:0009263,biological_process deoxyribonucleotide biosynthetic process;GO:0042803,molecular_function protein homodimerization activity;GO:0051290,biological_proc…	RRM2; ribonucleoside-diphosphate reductase subunit M2 [EC:1.17.4.1]; K10808	PREDICTED: ribonucleoside-diphosphate reductase subunit M2 isoform X4 [Gallus gallus]
JUN	104.46	98.95	103.06	66.73	81.86	63.85	0.519304233388621	6.31596837437065	2.3112914933128e-14	3.30477404648678e-13	AC_000160.1:87841041-87843089:+	gene3796	2;GO:0003677,molecular_function DNA binding;GO:0003700,molecular_function DNA binding transcription factor activity	JUN; transcription factor AP-1; K04448	PREDICTED: transcription factor AP-1 [Chelonia mydas]
CPNE8	13.37	13.94	13.59	9.50	9.33	9.05	0.535442572779876	4.44032564537142	2.33089056034698e-14	3.32896234113537e-13	AC_000162.1:42421038-42698415:+	gene5951	1;GO:0070062,cellular_component extracellular exosome	NA	PREDICTED: copine-8 [Pelodiscus sinensis]
FARSA	32.68	33.86	34.09	46.73	41.11	43.96	-0.411740910032012	5.87791930348501	2.34742368388953e-14	3.34872130353482e-13	AC_000164.1:13741742-13751840:+	gene8585	NA	FARSA, pheS; phenylalanyl-tRNA synthetase alpha chain [EC:6.1.1.20]; K01889	PREDICTED: phenylalanine--tRNA ligase alpha subunit [Anolis carolinensis]
ACTB	2737.68	2723.51	2777.48	3061.23	3130.81	3190.23	-0.204340566486022	11.6952063192777	2.48630995515294e-14	3.54277759510943e-13	AC_000182.1:39343632-39347047:+	gene28316	NA	ACTB_G1; actin beta/gamma 1; K05692	PREDICTED: actin, cytoplasmic 1 isoform X2 [Pseudopodoces humilis]
DHX29	44.16	45.32	42.24	53.41	51.54	53.02	-0.279752381570545	7.62769824813224	2.51028597294893e-14	3.57283935897583e-13	AC_000177.1:23853174-23900486:+	gene23916	NA	NA	PREDICTED: ATP-dependent RNA helicase DHX29 [Chrysemys picta bellii]
NRP1	39.21	41.78	40.38	32.04	32.97	32.23	0.303348839753338	6.66913095383717	2.62875773307355e-14	3.73717207619426e-13	AC_000170.1:19910797-20059590:+	gene15442	NA	NRP1, CD304; neuropilin 1; K06724	PREDICTED: neuropilin-1 isoform X3 [Corvus brachyrhynchos]
FNIP2	5.42	5.48	5.72	3.65	2.94	3.58	0.676016924416514	4.04395099250946	2.71462588045063e-14	3.85483086982526e-13	AC_000174.1:41062032-41205522:-	gene19833	NA	FNIP2; folliculin-interacting protein 2; K20401	PREDICTED: folliculin-interacting protein 2 isoform X4 [Alligator sinensis]
PTRF	439.91	454.11	473.97	369.12	388.81	362.25	0.272156195791362	9.16877970488938	2.907155680722e-14	4.12350961753609e-13	AC_000176.1:43148012-43162167:-	gene23167	9;GO:0005634,cellular_component nucleus;GO:0005739,cellular_component mitochondrion;GO:0005901,cellular_component caveola;GO:0006361,biological_process transcription initiation from RNA polymerase I promoter;GO:0006363,biological_process termination of RNA polymerase I transcription;GO:0009303,biological_process rRNA transcription;GO:0042134,molecular_function rRNA primary transcript binding;GO:0…	NA	PREDICTED: polymerase I and transcript release factor-like isoform X2 [Alligator mississippiensis]
HSPBP1	57.48	56.57	59.98	76.75	69.81	75.30	-0.371682863973302	6.14045937529662	2.94676796916078e-14	4.17492434534868e-13	AC_000175.1:62643222-62653553:+	gene21903	NA	HSPBP1, FES1; hsp70-interacting protein; K09562	PREDICTED: hsp70-binding protein 1 [Python bivittatus]
METTL16	23.92	25.70	24.47	31.85	32.34	31.53	-0.386722411785639	5.56400167381359	3.02119673720992e-14	4.27549289686571e-13	AC_000176.1:23954265-24023463:-	gene22515	NA	NA	PREDICTED: methyltransferase-like protein 16 isoform X1 [Haliaeetus leucocephalus]
STARD13	13.04	13.78	13.19	17.08	17.47	16.53	-0.368207392764965	5.74183638487281	3.08463819776652e-14	4.36030121554446e-13	AC_000169.1:27806296-28034348:+	gene14828	NA	NA	PREDICTED: stAR-related lipid transfer protein 13 isoform X2 [Haliaeetus leucocephalus]
BAG3	53.84	55.93	55.13	44.69	42.78	43.93	0.307639223281948	6.45179327652413	3.17408559917624e-14	4.4816355371304e-13	AC_000183.1:40118555-40141993:+	gene28822	NA	NA	PREDICTED: BAG family molecular chaperone regulator 3 [Chrysemys picta bellii]
ZC3H8	7.79	7.67	6.70	12.53	12.64	13.21	-0.806933916718895	3.17407735452484	3.18780852832117e-14	4.49589677784023e-13	AC_000168.1:154004-181574:+	gene13328	NA	NA	PREDICTED: zinc finger CCCH domain-containing protein 6 isoform X2 [Anas platyrhynchos]
ISG15	48.60	43.83	41.75	22.22	28.76	26.86	0.78074574709449	4.09156225550637	3.23535794739596e-14	4.55777837515678e-13	AC_000173.1:52714626-52715654:-	gene19223	NA	ISG15; ubiquitin cross-reactive protein; K12159	PREDICTED: ubiquitin-like protein ISG15 [Chrysemys picta bellii]
PSMD1	168.57	166.84	166.04	189.30	190.20	192.22	-0.205951739680767	9.01867586235847	3.51611757809404e-14	4.94767973488947e-13	AC_000159.1:119672798-119756983:+	gene2132	NA	PSMD1, RPN2; 26S proteasome regulatory subunit N2; K03032	PREDICTED: 26S proteasome non-ATPase regulatory subunit 1 [Apaloderma vittatum]
ADK	65.82	60.60	64.81	82.15	77.21	82.13	-0.355215514370488	6.34567833328452	3.54747472910139e-14	4.9861504940971e-13	AC_000185.1:30189515-30732469:+	gene29623	6;GO:0003723,molecular_function RNA binding;GO:0004001,molecular_function adenosine kinase activity;GO:0005654,cellular_component nucleoplasm;GO:0005829,cellular_component cytosol;GO:0006166,biological_process purine ribonucleoside salvage;GO:0006175,biological_process dATP biosynthetic process	ADK, adoK; adenosine kinase [EC:2.7.1.20]; K00856	PREDICTED: adenosine kinase isoform X2 [Zonotrichia albicollis]
STAT6	29.82	30.50	32.32	23.85	24.52	22.22	0.37743180651827	6.12649574455271	3.56653917464666e-14	5.00727575752712e-13	AC_000162.1:56657970-56671477:+	gene6098	NA	STAT6; signal transducer and activator of transcription 6; K11225	PREDICTED: signal transducer and activator of transcription 6 [Chrysemys picta bellii]
SGMS2	27.55	25.00	26.98	17.58	16.77	18.86	0.559043233326516	4.64201896527264	3.65750837851654e-14	5.1291905633637e-13	AC_000163.1:18543500-18641207:-	gene7357	2;GO:0016021,cellular_component integral component of membrane;GO:0016740,molecular_function transferase activity	SGMS; shingomyelin synthase [EC:2.7.8.27]; K04714	PREDICTED: phosphatidylcholine:ceramide cholinephosphotransferase 2 isoform X2 [Alligator sinensis]
RRP9	8.52	8.51	9.04	13.05	12.51	14.45	-0.641777433561977	4.12454803526716	3.84707197414818e-14	5.38894021119109e-13	AC_000179.1:49544957-49552848:+	gene25500	5;GO:0006364,biological_process rRNA processing;GO:0030515,molecular_function snoRNA binding;GO:0031428,cellular_component box C/D snoRNP complex;GO:0032040,cellular_component small-subunit processome;GO:0034511,molecular_function U3 snoRNA binding	NA	U3 small nucleolar RNA-interacting protein 2 [Chelonia mydas]
NARF	31.43	29.39	31.10	20.92	19.91	23.37	0.495221968066204	5.24798363422965	3.86868684565594e-14	5.41310850523516e-13	AC_000176.1:50742587-50760592:-	gene23385	NA	NA	PREDICTED: nuclear prelamin A recognition factor isoform X1 [Chelonia mydas]
MAP1LC3B	208.38	203.89	215.32	166.10	164.00	164.01	0.327317337967106	6.15680327473722	4.16910427894842e-14	5.82688662230055e-13	AC_000175.1:13017743-13031055:+	gene20622	5;GO:0005930,cellular_component axoneme;GO:0006914,biological_process autophagy;GO:0016020,cellular_component membrane;GO:0044754,cellular_component autolysosome;GO:0070257,biological_process positive regulation of mucus secretion	MAP1LC; microtubule-associated protein 1 light chain; K10435	microtubule-associated proteins 1A/1B light chain 3B [Gallus gallus]
GUSB	81.29	77.77	78.95	62.74	67.10	62.77	0.292138642660661	7.1426384892956	4.17874274671047e-14	5.83378810229737e-13	AC_000182.1:28162567-28174955:-	gene28034	5;GO:0004553,molecular_function hydrolase activity, hydrolyzing O-glycosyl compounds;GO:0005615,cellular_component extracellular space;GO:0005975,biological_process carbohydrate metabolic process;GO:0044194,cellular_component cytolytic granule;GO:0046677,biological_process response to antibiotic	uidA, GUSB; beta-glucuronidase [EC:3.2.1.31]; K01195	beta-glucuronidase precursor [Gallus gallus]
AEN	11.52	11.41	11.96	18.52	19.99	16.87	-0.674917348398044	3.85258372551889	4.20423635559855e-14	5.86278397857681e-13	AC_000178.1:19998181-20009736:+	gene24310	NA	NA	PREDICTED: apoptosis-enhancing nuclease [Chrysemys picta bellii]
DLX4	26.35	26.05	25.20	17.67	18.01	17.64	0.527074766394394	4.47807997147084	4.3061666431389e-14	5.99818565746317e-13	AC_000176.1:37314775-37320566:-	gene22927	NA	NA	PREDICTED: homeobox protein DLX-4 [Chrysemys picta bellii]
PTPN13	23.04	24.48	23.50	18.89	19.76	18.83	0.289822188864531	7.04144288610307	4.37172424493923e-14	6.08267596456735e-13	AC_000163.1:103322138-103539861:+	gene7960	NA	PTPN13, FAP-1; tyrosine-protein phosphatase non-receptor type 13; K02374	PREDICTED: tyrosine-protein phosphatase non-receptor type 13 isoform X5 [Chrysemys picta bellii]
PGRMC1	243.19	245.37	244.75	204.56	201.72	193.82	0.272751168986781	7.03018544691381	4.39168962923452e-14	6.1036125406976e-13	AC_000187.1:3468826-3477213:+	gene30704	NA	PGRMC1_2; membrane-associated progesterone receptor component; K17278	PREDICTED: membrane-associated progesterone receptor component 1 [Maylandia zebra]
XPO6	63.11	63.60	64.35	72.38	75.97	75.68	-0.245854279641331	7.86675256507357	4.46435985216328e-14	6.19767003637567e-13	AC_000182.1:25881414-25987845:-	gene27894	NA	NA	PREDICTED: exportin-6 isoform X4 [Aquila chrysaetos canadensis]
HTR1B	6.62	5.99	6.74	11.34	11.10	10.16	-0.764797003051632	3.35722033847434	4.52768277394742e-14	6.2785554086549e-13	AC_000166.1:17301712-17306017:-	gene11130	NA	HTR1; 5-hydroxytryptamine receptor 1; K04153	PREDICTED: 5-hydroxytryptamine receptor 1B [Zonotrichia albicollis]
FBXL20	14.45	16.40	16.29	10.29	9.24	9.57	0.670324786548622	4.05928833099718	4.76289558252202e-14	6.59735458422777e-13	AC_000176.1:40379411-40424350:-	gene23027	NA	NA	F-box/LRR-repeat protein 20 [Fulmarus glacialis]
ZNF593	78.95	72.44	74.12	99.66	100.81	109.99	-0.478038116284701	5.16300394124333	4.98658521766735e-14	6.89949934631767e-13	AC_000159.1:127523709-127524790:-	gene2322	8;GO:0000055,biological_process ribosomal large subunit export from nucleus;GO:0003676,molecular_function nucleic acid binding;GO:0005730,cellular_component nucleolus;GO:0008270,molecular_function zinc ion binding;GO:0030687,cellular_component preribosome, large subunit precursor;GO:0043023,molecular_function ribosomal large subunit binding;GO:0045944,biological_process positive regulation of tra…	NA	hypothetical protein RCJMB04_23m13 [Gallus gallus]
LOC107131286	18.93	13.96	14.32	5.46	6.38	4.45	1.54310238721939	1.96326113405915	5.3289764402905e-14	7.36502523390261e-13	AC_000180.1:17257384-17263204:-	gene26087	NA	NA	PREDICTED: vascular endothelial growth factor A-like isoform X3 [Latimeria chalumnae]
IGSF8	15.99	15.32	15.85	9.97	10.94	11.30	0.535599747779618	4.6344059285706	5.41566471568248e-14	7.47650887500949e-13	AC_000160.1:9695043-9702152:+	gene2673	NA	NA	PREDICTED: immunoglobulin superfamily member 8 [Chrysemys picta bellii]
BCL3	20.54	19.86	19.44	13.80	14.28	13.13	0.52718352771069	4.59264077962522	5.53282470524864e-14	7.62976526853787e-13	AC_000175.1:52922207-52931675:+	gene21392	NA	BCL3; B-cell CLL/lymphoma 3 protein; K09258	PREDICTED: B-cell lymphoma 3 protein-like, partial [Anolis carolinensis]
GCA	240.10	247.41	244.14	205.91	196.54	192.38	0.280626364591167	7.07381486874582	5.82331176819803e-14	8.02143422365213e-13	AC_000159.1:34172544-34193068:-	gene1560	NA	NA	PREDICTED: grancalcin isoform X4 [Chrysemys picta bellii]
TRMT13	17.59	17.25	17.34	23.42	22.97	23.84	-0.447128366167648	4.89798552383499	6.15097479145391e-14	8.46338671138963e-13	AC_000160.1:43270873-43291189:-	gene3470	NA	NA	PREDICTED: tRNA:m(4)X modification enzyme TRM13 homolog isoform X1 [Chrysemys picta bellii]
PI4KA	31.80	33.43	33.33	26.91	26.87	27.58	0.258429859604055	7.57006894976833	6.17758289950717e-14	8.49058486885753e-13	AC_000174.1:74200811-74260496:-	gene20412	4;GO:0005622,cellular_component intracellular;GO:0016301,molecular_function kinase activity;GO:0046854,biological_process phosphatidylinositol phosphorylation;GO:0048015,biological_process phosphatidylinositol-mediated signaling	PI4KA; phosphatidylinositol 4-kinase A [EC:2.7.1.67]; K00888	PREDICTED: phosphatidylinositol 4-kinase alpha isoform X3 [Gallus gallus]
PAICS	106.14	106.61	99.98	131.47	120.94	131.24	-0.312855251434012	8.25730221909883	6.78397568210152e-14	9.31370820692057e-13	AC_000163.1:73462267-73509809:+	gene7720	NA	PAICS; phosphoribosylaminoimidazole carboxylase / phosphoribosylaminoimidazole-succinocarboxamide synthase [EC:4.1.1.21 6.3.2.6]; K01587	PREDICTED: uncharacterized protein PAICS isoform X1 [Taeniopygia guttata]
ARPC5L	178.56	177.61	183.02	220.20	213.36	218.63	-0.293355158714459	6.51480441465646	6.91178162696807e-14	9.47868748865201e-13	AC_000168.1:95859893-95867086:+	gene14315	NA	ARPC5; actin related protein 2/3 complex, subunit 5; K05754	PREDICTED: actin-related protein 2/3 complex subunit 5-like protein [Callorhinchus milii]
SELENBP1	13.30	12.76	12.55	7.80	8.43	8.36	0.638907743227488	3.95013860267108	6.98269035787017e-14	9.56536093063208e-13	AC_000160.1:19484699-19493477:+	gene3009	5;GO:0005634,cellular_component nucleus;GO:0005829,cellular_component cytosol;GO:0008430,molecular_function selenium binding;GO:0015031,biological_process protein transport;GO:0016020,cellular_component membrane	SELENBP1; methanethiol oxidase [EC:1.8.3.4]; K17285	RecName: Full=Selenium-binding protein 1
BRD3	26.95	26.69	26.83	21.20	20.75	19.91	0.363499178561754	5.70298649171597	7.45422687419402e-14	1.02000451748205e-12	AC_000168.1:104860017-104892030:-	gene14529	NA	NA	PREDICTED: bromodomain-containing protein 3 [Buceros rhinoceros silvestris]
MAK16	58.24	56.61	54.29	73.48	70.95	70.77	-0.363741053102519	5.83606594582883	7.46625896961568e-14	1.02052577171696e-12	AC_000184.1:28406558-28416655:+	gene29188	5;GO:0000460,biological_process maturation of 5.8S rRNA;GO:0000470,biological_process maturation of LSU-rRNA;GO:0003723,molecular_function RNA binding;GO:0005730,cellular_component nucleolus;GO:0030687,cellular_component preribosome, large subunit precursor	NA	PREDICTED: protein MAK16 homolog [Anolis carolinensis]
FRMD6	80.78	84.78	87.59	70.26	64.65	65.67	0.316071215630645	7.15158318022925	7.57874504696017e-14	1.03476132868892e-12	AC_000167.1:44342322-44615295:+	gene12719	NA	FRMD6; FERM domain-containing protein 6; K16822	PREDICTED: FERM domain-containing protein 6 isoform X2 [Falco cherrug]
CHMP1B	146.02	144.67	144.09	118.93	113.94	107.42	0.337157617313412	6.28951519998211	7.62549201546237e-14	1.03999979564729e-12	AC_000181.1:43149700-43151533:+	gene27229	NA	CHMP1, VPS46, DID2; charged multivesicular body protein 1; K12197	PREDICTED: charged multivesicular body protein 1b, partial [Tinamus guttatus]
KLHL15	45.56	47.08	47.55	38.16	36.24	36.26	0.321619894732901	6.25883082633396	7.8652561003851e-14	1.07152243097563e-12	AC_000187.1:126274063-126304779:+	gene32063	NA	NA	PREDICTED: kelch-like protein 15 [Alligator mississippiensis]
NXT1	164.63	155.42	154.46	206.41	194.16	195.11	-0.345084004590158	6.23132817954709	7.97309952900959e-14	1.08502344577344e-12	AC_000170.1:42396586-42399398:+	gene15643	2;GO:0005622,cellular_component intracellular;GO:0006810,biological_process transport	NXT1_2, P15; NTF2-related export protein 1/2; K14285	NTF2-related export protein 2, partial [Anas platyrhynchos]
U2AF1	164.12	158.25	153.43	188.34	190.68	196.23	-0.289964084030534	7.09292236013632	8.13959630057598e-14	1.10646801409035e-12	AC_000158.1:144832444-144845980:-	gene1125	7;GO:0000398,biological_process mRNA splicing, via spliceosome;GO:0005681,cellular_component spliceosomal complex;GO:0016607,cellular_component nuclear speck;GO:0030628,molecular_function pre-mRNA 3'-splice site binding;GO:0046872,molecular_function metal ion binding;GO:0050733,molecular_function RS domain binding;GO:0089701,cellular_component U2AF	U2AF1; splicing factor U2AF 35 kDa subunit; K12836	U2snRNP auxiliary factor small subunit [Gallus gallus]
PSME3	153.04	147.08	153.77	179.91	183.56	176.81	-0.266553096506607	7.11729121747501	8.3210730966598e-14	1.1298997615169e-12	AC_000176.1:43500065-43507732:+	gene23191	7;GO:0000502,cellular_component proteasome complex;GO:0005737,cellular_component cytoplasm;GO:0008537,cellular_component proteasome activator complex;GO:0010950,biological_process positive regulation of endopeptidase activity;GO:0061133,molecular_function endopeptidase activator activity;GO:0061136,biological_process regulation of proteasomal protein catabolic process;GO:2000045,biological_proces…	PSME3; proteasome activator subunit 3 (PA28 gamma); K06698	PREDICTED: proteasome activator complex subunit 3 [Anolis carolinensis]
FLNA	462.33	480.45	493.83	549.47	556.59	543.65	-0.216367864291636	11.9930262043783	8.5502882918639e-14	1.159755497162e-12	AC_000187.1:40310749-40335761:-	gene31147	NA	FLNA; filamin; K04437	PREDICTED: filamin-A-like isoform X1 [Python bivittatus]
NR4A3	2.46	2.84	2.29	0.89	0.97	1.14	1.31059191566817	2.01586899031528	8.66066665293203e-14	1.17344469246222e-12	AC_000165.1:65334319-65376413:+	gene10542	6;GO:0003707,molecular_function steroid hormone receptor activity;GO:0004879,molecular_function nuclear receptor activity;GO:0005634,cellular_component nucleus;GO:0006351,biological_process transcription, DNA-templated;GO:0008270,molecular_function zinc ion binding;GO:0043565,molecular_function sequence-specific DNA binding	NR4A3, NOR1; nuclear receptor subfamily 4 group A member 3; K08559	PREDICTED: nuclear receptor subfamily 4 group A member 3 [Chelonia mydas]
DDX19B	46.68	47.39	49.94	59.25	61.03	57.71	-0.321466848510349	6.33442407304923	9.00185791556987e-14	1.21834305987064e-12	AC_000175.1:1797069-1821405:-	gene20498	9;GO:0003676,molecular_function nucleic acid binding;GO:0004004,molecular_function ATP-dependent RNA helicase activity;GO:0005524,molecular_function ATP binding;GO:0005730,cellular_component nucleolus;GO:0005737,cellular_component cytoplasm;GO:0008380,biological_process RNA splicing;GO:0010468,biological_process regulation of gene expression;GO:0010501,biological_process RNA secondary structure u…	DDX19, DBP5; ATP-dependent RNA helicase DDX19/DBP5 [EC:3.6.4.13]; K18655	PREDICTED: ATP-dependent RNA helicase DDX19B-like [Alligator mississippiensis]
TSN	112.63	119.30	108.49	137.25	152.53	144.12	-0.363829069006245	6.46087057010917	9.12834535649328e-14	1.23411649476512e-12	AC_000159.1:73827106-73834529:+	gene1784	NA	NA	PREDICTED: translin [Chrysemys picta bellii]
C1R	1.89	1.94	1.93	0.48	0.84	0.72	1.50953059191445	1.61962464783938	9.31281886092589e-14	1.25768656020622e-12	AC_000162.1:103737083-103748178:+	gene6791	NA	C1R; complement component 1, r subcomponent [EC:3.4.21.41]; K01330	PREDICTED: complement C1r subcomponent [Pygoscelis adeliae]
MRPS5	53.41	53.91	51.77	65.24	64.55	70.05	-0.347763549298216	6.2672281134731	9.46898047244728e-14	1.2773860504733e-12	AC_000168.1:1895747-1918798:-	gene13351	NA	RP-S5, MRPS5, rpsE; small subunit ribosomal protein S5; K02988	PREDICTED: 28S ribosomal protein S5, mitochondrial [Pelodiscus sinensis]
CDK2AP2	135.72	126.83	145.70	96.39	102.84	94.02	0.464371267967103	5.50983717405508	9.52955890834021e-14	1.28416238448871e-12	AC_000186.1:46033672-46035567:-	gene30529	NA	NA	PREDICTED: cyclin-dependent kinase 2-associated protein 2 [Pseudopodoces humilis]
GSPT1	136.85	132.56	130.78	159.33	159.35	151.91	-0.249443570003627	8.11670731950903	1.10357982871742e-13	1.48552378028328e-12	AC_000182.1:10618481-10652207:-	gene27726	2;GO:0003924,molecular_function GTPase activity;GO:0005525,molecular_function GTP binding	ERF3, GSPT; peptide chain release factor subunit 3; K03267	Eukaryotic peptide chain release factor GTP-binding subunit ERF3A, partial [Pygoscelis adeliae]
RPP38	22.66	19.73	21.43	29.89	31.41	31.37	-0.549874713139594	4.44738737103208	1.13731973013961e-13	1.52928225035348e-12	AC_000170.1:29959781-29965683:+	gene15526	NA	RPP38; ribonucleases P/MRP protein subunit RPP38 [EC:3.1.26.5]; K14523	PREDICTED: ribonuclease P protein subunit p38 isoform X2 [Chrysemys picta bellii]
MAGI3	13.99	14.75	14.60	10.58	11.73	10.58	0.385913373275948	5.85393312519559	1.14969421800897e-13	1.54424837009841e-12	AC_000160.1:29849954-30148594:-	gene3313	6;GO:0005524,molecular_function ATP binding;GO:0005886,cellular_component plasma membrane;GO:0005923,cellular_component bicellular tight junction;GO:0007165,biological_process signal transduction;GO:0032947,molecular_function protein complex scaffold activity;GO:0046328,biological_process regulation of JNK cascade	MAGI3; membrane-associated guanylate kinase-related; K06112	RecName: Full=Membrane-associated guanylate kinase, WW and PDZ domain-containing protein 3; AltName: Full=Membrane-associated guanylate kinase inverted 3; Short=MAGI-3
LOC786966	96.56	101.53	103.77	83.45	86.48	82.17	0.243245484946308	10.3272418262179	1.15982654180911e-13	1.55617375247491e-12	AC_000171.1:2054722-2089358:+	gene16493	NA	NA	PREDICTED: plectin-like isoform X1 [Haliaeetus leucocephalus]
MFGE8	156.11	160.81	156.54	131.24	134.64	126.74	0.254832836993213	7.5526534265584	1.41457630344438e-13	1.89592942786698e-12	AC_000178.1:20889910-20913875:-	gene24354	NA	NA	PREDICTED: lactadherin isoform X3 [Chrysemys picta bellii]
LY6G6E	511.44	514.76	506.19	430.95	430.95	432.13	0.226987048028992	7.81660414691844	1.43668718954951e-13	1.92333429208911e-12	AC_000180.1:27414403-27416346:+	gene26246	NA	NA	PREDICTED: phospholipase A2 inhibitor and Ly6/PLAUR domain-containing protein-like [Alligator mississippiensis]
ZBTB1	18.69	20.11	17.39	12.27	13.39	13.32	0.513029556965384	5.13897242122182	1.43812281287462e-13	1.92333429208911e-12	AC_000167.1:76961606-76985935:+	gene13053	1;GO:0003676,molecular_function nucleic acid binding	NA	Zinc finger and BTB domain-containing protein 1 [Chelonia mydas]
ISYNA1	48.67	45.72	49.99	37.74	37.27	37.44	0.343287091133815	6.17751669763417	1.45007037880888e-13	1.93722534675964e-12	AC_000164.1:4669452-4672649:+	gene8258	NA	INO1, ISYNA1; myo-inositol-1-phosphate synthase [EC:5.5.1.4]; K01858	PREDICTED: inositol-3-phosphate synthase 1 [Haliaeetus leucocephalus]
TNFAIP8	72.00	74.85	73.26	52.30	53.90	56.46	0.417873422381936	5.27443469017013	1.46324888539656e-13	1.95272923835018e-12	AC_000164.1:35812575-35858617:-	gene9087	NA	NA	PREDICTED: tumor necrosis factor alpha-induced protein 8 isoform X1 [Chrysemys picta bellii]
RORA	6.39	5.48	5.54	2.14	3.33	2.84	1.0736371867299	2.9912907785274	1.48978428082487e-13	1.98600566158082e-12	AC_000167.1:48949516-49762212:+	gene12771	NA	NR1F1, RORA; RAR-related orphan receptor alpha; K08532	PREDICTED: nuclear receptor ROR-alpha [Melopsittacus undulatus]
FAM57A	78.88	74.89	77.64	61.52	57.00	53.73	0.408971521804084	5.72825892187528	1.54312480170241e-13	2.05490578475629e-12	AC_000176.1:22666268-22675102:-	gene22470	NA	NA	PREDICTED: protein FAM57A [Chrysemys picta bellii]
CYC1	104.61	107.42	112.42	131.88	129.59	128.65	-0.284277891960138	6.85953381501764	1.67844104877814e-13	2.23270437903382e-12	AC_000171.1:1930182-1932580:-	gene16482	NA	CYC1, CYT1, petC; ubiquinol-cytochrome c reductase cytochrome c1 subunit; K00413	PREDICTED: cytochrome c1, heme protein, mitochondrial [Anolis carolinensis]
PWP1	64.58	60.43	64.06	74.67	77.68	77.49	-0.296766151908245	6.70838701614923	1.75979505250558e-13	2.33841717308852e-12	AC_000162.1:71280814-71300028:+	gene6408	NA	NA	Periodic tryptophan protein 1 [Struthio camelus australis]
BMP2	3.17	3.75	3.28	1.19	1.39	1.06	1.47975386256138	1.59494484263496	1.8055053068272e-13	2.39659105486977e-12	AC_000170.1:49550049-49561304:+	gene15754	NA	BMP2; bone morphogenetic protein 2; K21283	PREDICTED: bone morphogenetic protein 2-like [Alligator mississippiensis]
ATP8	796.18	809.26	818.59	1219.84	1021.92	1001.09	-0.437801839187462	7.56499233788147	1.82497455950601e-13	2.41984607457576e-12	NC_006853.1:8128-8329:+	gene32458	NA	ATPeF08, MTATP8, ATP8; F-type H+-transporting ATPase subunit 8; K02125	NA
LOC107131213	42.22	41.93	41.00	29.83	29.77	33.42	0.407968738412847	5.66441297669452	1.87058422629827e-13	2.47767564915559e-12	AC_000168.1:5754137-5777419:+	gene13418	NA	NA	PREDICTED: tyrosine-protein phosphatase non-receptor type 13 [Chelonia mydas]
LOC786836	119.39	115.70	116.65	153.06	135.80	152.50	-0.34760541202947	6.8834455024056	1.96565893634867e-13	2.600830816527e-12	AC_000187.1:119106157-119108518:-	gene31983	NA	NA	PREDICTED: melanoma-associated antigen G1-like [Pseudopodoces humilis]
TUBB6	292.34	276.69	287.56	339.98	327.46	348.42	-0.263571671185577	8.37648756885732	2.12861305374454e-13	2.81344159851156e-12	AC_000181.1:43249499-43250811:+	gene27234	6;GO:0003924,molecular_function GTPase activity;GO:0005200,molecular_function structural constituent of cytoskeleton;GO:0005525,molecular_function GTP binding;GO:0005737,cellular_component cytoplasm;GO:0005874,cellular_component microtubule;GO:0007017,biological_process microtubule-based process	TUBB; tubulin beta; K07375	RecName: Full=Tubulin beta-5 chain; AltName: Full=Beta-tubulin class-V
LAMA1	61.33	62.10	62.58	53.73	54.07	52.32	0.199714134091029	9.06116181481371	2.16230379973525e-13	2.8549311126079e-12	AC_000181.1:40384891-40510065:-	gene27198	NA	LAMA1_2; laminin, alpha 1/2; K05637	PREDICTED: laminin subunit alpha-1 isoform X1 [Chrysemys picta bellii]
YKT6	88.32	83.93	86.87	107.36	108.06	108.72	-0.338749492683386	5.85068576793213	2.21974318116217e-13	2.92765490131814e-12	AC_000161.1:77802983-77810784:-	gene4925	7;GO:0000139,cellular_component Golgi membrane;GO:0005829,cellular_component cytosol;GO:0015031,biological_process protein transport;GO:0016021,cellular_component integral component of membrane;GO:0016192,biological_process vesicle-mediated transport;GO:0016740,molecular_function transferase activity;GO:0030659,cellular_component cytoplasmic vesicle membrane	YKT6; synaptobrevin homolog YKT6; K08516	synaptobrevin homolog YKT6-A [Xenopus laevis]
PPP1CC	147.70	147.14	142.08	167.31	177.70	177.39	-0.273151340688153	7.37866180779076	2.26953733690966e-13	2.98927675395564e-12	AC_000174.1:56814807-56834048:-	gene20057	2;GO:0004721,molecular_function phosphoprotein phosphatase activity;GO:0046872,molecular_function metal ion binding	PPP1C; serine/threonine-protein phosphatase PP1 catalytic subunit [EC:3.1.3.16]; K06269	PREDICTED: serine/threonine-protein phosphatase PP1-gamma catalytic subunit [Alligator sinensis]
TMBIM6	325.90	320.29	314.48	260.85	254.93	272.74	0.266737122506019	7.70169145404686	2.27128191038609e-13	2.98927675395564e-12	AC_000162.1:30281519-30298109:-	gene5806	NA	TMBIM6, BI1, TEGT; Bax inhibitor 1; K21889	PREDICTED: bax inhibitor 1 [Alligator mississippiensis]
EML5	7.53	7.71	7.83	9.49	9.85	9.75	-0.35100804850576	5.6781709405215	2.32472326345002e-13	3.0563708074871e-12	AC_000167.1:101365182-101527557:-	gene13293	NA	NA	PREDICTED: echinoderm microtubule-associated protein-like 5 [Pseudopodoces humilis]
TIMM50	76.59	76.74	79.22	98.34	90.68	100.93	-0.339448036680901	6.53486651729258	2.37752785740377e-13	3.12248658605696e-12	AC_000175.1:49432030-49439130:+	gene21230	3;GO:0005744,cellular_component mitochondrial inner membrane presequence translocase complex;GO:0015031,biological_process protein transport;GO:0016021,cellular_component integral component of membrane	NA	PREDICTED: mitochondrial import inner membrane translocase subunit TIM50 [Latimeria chalumnae]
B2M	7062.05	6283.06	6432.30	5036.27	4517.88	5072.05	0.415500745284151	6.3454373728544	2.42487349082394e-13	3.18130072881775e-12	AC_000167.1:104124759-104126406:+	gene13319	NA	B2M; beta-2-microglobulin; K08055	PREDICTED: beta-2-microglobulin [Chrysemys picta bellii]
CCM2	24.86	24.42	26.14	32.45	33.12	31.97	-0.386728927847447	5.38329973874716	2.6643551879453e-13	3.4917964348035e-12	AC_000161.1:77250090-77303488:-	gene4908	NA	NA	PREDICTED: malcavernin isoform X2 [Chrysemys picta bellii]
LIG3	16.13	15.74	15.83	19.23	20.73	20.61	-0.358775967787937	5.81158109230712	2.68001846799269e-13	3.50861911458411e-12	AC_000176.1:15404697-15425872:-	gene22322	NA	LIG3; DNA ligase 3 [EC:6.5.1.1]; K10776	PREDICTED: DNA ligase 3 [Struthio camelus australis]
XAF1	30.05	27.82	27.61	18.08	21.22	19.05	0.544599175259952	4.75918519879078	2.74725523671656e-13	3.59285402980919e-12	AC_000176.1:25759755-25773148:-	gene22579	NA	NA	PREDICTED: XIAP-associated factor 1 [Chelonia mydas]
CCT6A	210.51	205.38	212.80	238.03	242.71	246.61	-0.227051899782827	8.27807050179957	2.93810720297343e-13	3.83840510485298e-12	AC_000182.1:27985752-27994510:+	gene28027	NA	NA	PREDICTED: T-complex protein 1 subunit zeta [Alligator mississippiensis]
LAPTM4A	898.16	887.47	877.10	769.62	764.62	761.44	0.19728554536088	9.1824278315472	3.01223197279126e-13	3.93110525912853e-12	AC_000168.1:78862494-78880461:+	gene14132	NA	LAPTM; lysosomal-associated transmembrane protein; K12387	RecName: Full=Lysosomal-associated transmembrane protein 4A [Gekko japonicus]
WNK2	3.29	3.65	3.93	5.19	5.50	4.95	-0.541940731920126	4.81891229332374	3.0488318001208e-13	3.97469028059866e-12	AC_000165.1:85983911-86130653:+	gene10793	NA	NA	PREDICTED: serine/threonine-protein kinase WNK2 isoform X7 [Aquila chrysaetos canadensis]
RUVBL2	77.20	76.09	79.97	94.45	90.82	98.83	-0.304081258100392	6.90397828230152	3.19537689438745e-13	4.1613664885879e-12	AC_000175.1:56013296-56026133:+	gene21545	NA	NA	PREDICTED: ruvB-like 2-like [Python bivittatus]
MOV10	58.92	60.51	59.86	49.66	51.06	48.57	0.248730033529331	7.37154865136685	3.21025113180121e-13	4.17635501014515e-12	AC_000160.1:30776854-30804323:-	gene3330	NA	NA	PREDICTED: putative helicase MOV-10 [Chrysemys picta bellii]
CASP3	59.94	57.93	57.11	45.54	42.64	42.95	0.39788049071427	5.43400520858158	3.24392521295582e-13	4.21574406471149e-12	AC_000184.1:14084620-14110610:-	gene29058	NA	CASP3; caspase 3 [EC:3.4.22.56]; K02187	PREDICTED: caspase-3 [Melopsittacus undulatus]
TIMP3	187.06	180.32	183.51	148.08	153.01	148.60	0.278357655923791	6.73781762826935	3.29358928642141e-13	4.27580927131549e-12	AC_000162.1:71751414-71809053:+	gene6417	9;GO:0005604,cellular_component basement membrane;GO:0005634,cellular_component nucleus;GO:0008191,molecular_function metalloendopeptidase inhibitor activity;GO:0051045,biological_process negative regulation of membrane protein ectodomain proteolysis;GO:0070062,cellular_component extracellular exosome;GO:0070373,biological_process negative regulation of ERK1 and ERK2 cascade;GO:0071310,biological…	TIMP3; metalloproteinase inhibitor 3; K16866	PREDICTED: metalloproteinase inhibitor 3 [Pelodiscus sinensis]
SERINC3	97.95	101.36	96.99	80.05	82.16	81.11	0.268022838074473	7.00335834489255	3.31500920626718e-13	4.29912008975778e-12	AC_000170.1:73637275-73653752:-	gene16229	4;GO:0006658,biological_process phosphatidylserine metabolic process;GO:0006665,biological_process sphingolipid metabolic process;GO:0015194,molecular_function L-serine transmembrane transporter activity;GO:0016021,cellular_component integral component of membrane	NA	Serine incorporator 3, partial [Nestor notabilis]
P3H3	33.86	34.24	35.33	24.12	26.38	27.57	0.389170423198953	5.91007573552304	3.40187889395577e-13	4.40717316835961e-12	AC_000162.1:103972426-103986817:-	gene6808	NA	NA	PREDICTED: prolyl 3-hydroxylase 3 [Alligator mississippiensis]
SIX5	5.12	5.90	6.69	2.51	3.51	2.68	1.02280599160445	3.35022617896603	3.4163674758979e-13	4.42132812756713e-12	AC_000175.1:53754943-53759029:-	gene21437	NA	NA	PREDICTED: homeobox protein SIX5 [Chrysemys picta bellii]
TIMM9	81.12	72.62	78.92	113.96	105.18	128.65	-0.601315422761809	4.68980645349711	3.50535572556185e-13	4.53176769895292e-12	AC_000167.1:70929445-70945858:-	gene12990	3;GO:0005739,cellular_component mitochondrion;GO:0015031,biological_process protein transport;GO:0046872,molecular_function metal ion binding	NA	PREDICTED: mitochondrial import inner membrane translocase subunit Tim9 [Struthio camelus australis]
IDH3A	200.76	194.48	202.42	230.07	230.36	239.69	-0.245642771702509	7.89470191031225	3.52488211009623e-13	4.55226970534905e-12	AC_000178.1:31063698-31079936:+	gene24521	NA	IDH3; isocitrate dehydrogenase (NAD+) [EC:1.1.1.41]; K00030	PREDICTED: isocitrate dehydrogenase [NAD] subunit alpha, mitochondrial isoform X1 [Haliaeetus leucocephalus]
DPP4	4.50	4.10	3.41	1.33	1.94	1.62	1.30528201651407	2.27405540908528	3.77353515498955e-13	4.86833106118247e-12	AC_000159.1:34487608-34571857:+	gene1566	NA	DPP4, CD26; dipeptidyl-peptidase 4 [EC:3.4.14.5]; K01278	PREDICTED: dipeptidyl peptidase 4 [Chelonia mydas]
SEC14L2	18.24	17.97	16.78	24.26	24.41	24.47	-0.47962294915564	4.65411597517395	3.78293611802655e-13	4.87539150164357e-12	AC_000174.1:71546045-71574045:+	gene20299	NA	NA	PREDICTED: SEC14-like protein 2 isoform X1 [Chrysemys picta bellii]
TREX1	18.53	16.85	16.22	10.18	10.87	10.53	0.698282938200186	3.77191658428185	3.88710196552925e-13	5.00444216744642e-12	AC_000179.1:51969880-51971755:-	gene25609	NA	TREX1; three prime repair exonuclease 1 [EC:3.1.11.2]; K10790	PREDICTED: three prime repair exonuclease 1 [Anolis carolinensis]
SRPX	52.21	54.27	51.22	41.22	38.94	41.91	0.348522357700026	6.02444774668083	3.9582251048045e-13	5.09072868142266e-12	AC_000187.1:110531878-110672969:+	gene31905	7;GO:0001845,biological_process phagolysosome assembly;GO:0005776,cellular_component autophagosome;GO:0005783,cellular_component endoplasmic reticulum;GO:0006914,biological_process autophagy;GO:0034976,biological_process response to endoplasmic reticulum stress;GO:0060244,biological_process negative regulation of cell proliferation involved in contact inhibition;GO:2001241,biological_process posi…	NA	PREDICTED: sushi repeat-containing protein SRPX isoform X3 [Pelodiscus sinensis]
KDM6A	15.56	15.74	15.79	12.56	12.32	11.34	0.363046910140347	5.81804136251668	4.06043400829643e-13	5.21677499761563e-12	AC_000187.1:104047123-104252657:-	gene31848	NA	UTX, KDM6A; lysine-specific demethylase 6A [EC:1.14.11.68]; K11447	PREDICTED: lysine-specific demethylase 6A-like isoform X1 [Pseudopodoces humilis]
PRORSD1	26.90	27.11	30.27	39.72	44.06	42.22	-0.594617734518529	4.14754707490892	4.32833462019293e-13	5.55104872705242e-12	AC_000168.1:37859123-37861215:+	gene13729	NA	NA	PREDICTED: prolyl-tRNA synthetase associated domain-containing protein 1-like [Cuculus canorus]
ADRM1	66.56	61.90	62.16	77.46	77.96	78.80	-0.312295792549086	6.43211087117899	4.32955859140016e-13	5.55104872705242e-12	AC_000170.1:55433439-55439176:-	gene15917	2;GO:0005634,cellular_component nucleus;GO:0005737,cellular_component cytoplasm	RPN13; 26S proteasome regulatory subunit N13; K06691	Proteasomal ubiquitin receptor ADRM1, partial [Manacus vitellinus]
PRDX4	276.81	272.95	271.74	220.14	229.63	234.00	0.248482961751244	7.78490329830352	4.38776081908541e-13	5.61986579212271e-12	AC_000187.1:126551741-126564705:-	gene32073	3;GO:0005623,cellular_component cell;GO:0045454,biological_process cell redox homeostasis;GO:0051920,molecular_function peroxiredoxin activity	PRDX2_4, ahpC; peroxiredoxin 2/4 [EC:1.11.1.24]; K03386	PREDICTED: peroxiredoxin-4 isoform X2 [Chrysemys picta bellii]
SYNE1	12.00	12.66	12.71	9.95	10.46	9.89	0.287388840825394	6.86085306013289	4.65002833093046e-13	5.94963934177092e-12	AC_000166.1:90276607-90476898:-	gene11720	NA	NA	PREDICTED: nesprin-1 isoform X7 [Chrysemys picta bellii]
SON	69.61	72.48	70.32	81.96	82.08	79.20	-0.212144562848608	9.18861840959505	5.04262354038645e-13	6.44531418740847e-12	AC_000158.1:1233717-1264771:-	gene22	NA	NA	PREDICTED: protein SON isoform X6 [Chrysemys picta bellii]
PTOV1	46.35	46.16	47.56	37.03	35.55	36.15	0.345945072428094	5.71133904138591	5.26659787925527e-13	6.72466525508613e-12	AC_000175.1:56658489-56666065:+	gene21596	NA	NA	PREDICTED: mediator of RNA polymerase II transcription subunit 25 isoform X2 [Anolis carolinensis]
LRRC59	172.20	174.88	182.40	205.01	216.70	205.85	-0.260715408299187	7.46923756581542	5.32163299411453e-13	6.78795345220508e-12	AC_000176.1:36915566-36927313:+	gene22913	NA	NA	PREDICTED: leucine-rich repeat-containing protein 59 [Corvus cornix cornix]
RENBP	29.60	30.58	28.77	19.99	21.71	21.77	0.472700792090092	4.85398433643445	5.55954019608933e-13	7.08413278990397e-12	AC_000187.1:40063730-40071020:-	gene31134	NA	RENBP; N-acylglucosamine 2-epimerase [EC:5.1.3.8]; K01787	PREDICTED: N-acylglucosamine 2-epimerase isoform X1 [Python bivittatus]
ANGPTL2	22.79	21.92	23.27	16.05	15.45	17.01	0.465268492531982	4.87788539560364	5.66655324270777e-13	7.21308638925602e-12	AC_000168.1:97836902-97873193:-	gene14332	NA	NA	PREDICTED: angiopoietin-related protein 2 [Melopsittacus undulatus]
PSMD14	217.16	217.25	216.97	251.23	247.64	258.95	-0.236321604906106	7.7747180578601	5.75005891688078e-13	7.31188332145568e-12	AC_000159.1:35076258-35186366:-	gene1571	NA	PSMD14, RPN11, POH1; 26S proteasome regulatory subunit N11; K03030	PREDICTED: 26S proteasome non-ATPase regulatory subunit 14 [Picoides pubescens]
TUBA4A	177.37	173.70	172.14	197.20	209.44	210.15	-0.253096349206198	7.99818065123559	6.48410956853177e-13	8.23687654606425e-12	AC_000159.1:107921713-107925511:-	gene2042	6;GO:0003924,molecular_function GTPase activity;GO:0005200,molecular_function structural constituent of cytoskeleton;GO:0005525,molecular_function GTP binding;GO:0005737,cellular_component cytoplasm;GO:0005874,cellular_component microtubule;GO:0007017,biological_process microtubule-based process	TUBA; tubulin alpha; K07374	tubulin, alpha 4b [Xenopus (Silurana) tropicalis]
ABCC3	19.16	19.07	19.22	14.43	15.45	15.71	0.318006043580756	6.32445042172489	6.93450584972685e-13	8.80001555224539e-12	AC_000176.1:36676546-36724748:-	gene22901	3;GO:0005524,molecular_function ATP binding;GO:0016021,cellular_component integral component of membrane;GO:0042626,molecular_function ATPase activity, coupled to transmembrane movement of substances	ABCC3; ATP-binding cassette, subfamily C (CFTR/MRP), member 3; K05667	PREDICTED: canalicular multispecific organic anion transporter 2 isoform X2 [Chrysemys picta bellii]
LMAN1	91.08	95.20	94.29	109.94	110.86	108.71	-0.249091729249026	7.1878885579427	6.99032611401565e-13	8.86179135863619e-12	AC_000181.1:58797002-58815926:-	gene27366	NA	LMAN1, ERGIC53; lectin, mannose-binding 1; K10080	PREDICTED: protein ERGIC-53 [Chelonia mydas]
GATAD2A	40.68	40.59	40.77	50.68	47.49	52.16	-0.321314071551461	6.44136052401089	7.00932621979873e-13	8.87681099121654e-12	AC_000164.1:3734813-3838850:-	gene8226	NA	NA	PREDICTED: transcriptional repressor p66-alpha isoform X2 [Struthio camelus australis]
NFKBIE	21.73	22.63	20.15	13.97	15.10	13.72	0.581785961195258	4.32215274329467	7.10495054374388e-13	8.98874018332368e-12	AC_000180.1:17879933-17887218:-	gene26103	NA	NFKBIE; NF-kappa-B inhibitor epsilon; K05872	PREDICTED: NF-kappa-B inhibitor epsilon [Alligator mississippiensis]
SERBP1	664.98	662.80	654.26	749.98	790.70	749.19	-0.22364184663681	8.56186596504442	7.32287643549445e-13	9.25501216302663e-12	AC_000160.1:78243821-78258246:+	gene3714	NA	NA	PREDICTED: plasminogen activator inhibitor 1 RNA-binding protein isoform X3 [Esox lucius]
TFAM	47.35	49.00	51.47	66.96	66.14	61.19	-0.411236064266607	5.38634646538856	7.38441041067965e-13	9.32328765075739e-12	AC_000185.1:46067519-46079446:-	gene29763	NA	TFAM, MTTFA; transcription factor A, mitochondrial; K11830	PREDICTED: transcription factor A, mitochondrial [Chelonia mydas]
ATP6AP1	163.03	159.55	157.26	134.36	130.61	135.64	0.242570568760493	7.69554598324178	7.48860174788306e-13	9.44522726554641e-12	AC_000187.1:40402700-40410481:+	gene31155	NA	ATPeVS1, ATP6S1; V-type H+-transporting ATPase S1 subunit; K03662	X1311 protein [Xenopus laevis]
CTSH	130.05	125.49	130.65	93.43	106.92	103.26	0.333707473098495	6.86538654761124	7.52862746009941e-13	9.48607059972526e-12	AC_000178.1:25675906-25696632:-	gene24444	NA	CTSH; cathepsin H [EC:3.4.22.16]; K01366	PREDICTED: pro-cathepsin H isoform X1 [Chrysemys picta bellii]
RAN	476.60	472.26	458.34	539.91	530.75	545.02	-0.216321157917798	9.0310943678505	7.64342341590304e-13	9.62094604612298e-12	AC_000174.1:47281592-47283775:-	gene12678,gene19899	NA	RAN; GTP-binding nuclear protein Ran; K07936	PREDICTED: GTP-binding nuclear protein Ran [Serinus canaria]
TMEM141	71.36	78.17	73.94	52.26	48.60	50.76	0.536209345247942	4.39150880313258	8.179399349442e-13	1.02851596074898e-11	AC_000168.1:106375051-106376856:-	gene14600	NA	NA	PREDICTED: transmembrane protein 141 isoform X2 [Chrysemys picta bellii]
MTDH	184.61	188.02	190.14	233.40	223.20	211.42	-0.264232438069431	8.56104247363486	8.32987883823046e-13	1.04637779616678e-11	AC_000171.1:68798188-68853922:-	gene17011	NA	NA	PREDICTED: protein LYRIC [Melopsittacus undulatus]
NAT14	11.60	11.07	11.28	6.03	5.83	5.05	0.992977921797493	2.49072554934251	8.45709238479179e-13	1.06128385831801e-11	AC_000175.1:62472029-62475107:-	gene21888	2;GO:0008080,molecular_function N-acetyltransferase activity;GO:0016021,cellular_component integral component of membrane	NA	novel protein [Xenopus (Silurana) tropicalis]
SNRPD1	427.48	418.76	417.99	495.63	484.04	510.62	-0.255362717183912	7.36707824184675	8.6347899794809e-13	1.08248867106402e-11	AC_000181.1:34993825-35004744:-	gene27150	3;GO:0000387,biological_process spliceosomal snRNP assembly;GO:0019013,cellular_component viral nucleocapsid;GO:0030529,cellular_component intracellular ribonucleoprotein complex	SNRPD1, SMD1; small nuclear ribonucleoprotein D1; K11087	small nuclear ribonucleoprotein Sm D1 [Taeniopygia guttata]
HSPA13	60.05	63.04	62.02	73.49	76.28	72.86	-0.281985591263154	6.58238403546279	8.7638610585138e-13	1.09756084356423e-11	AC_000158.1:22290119-22300233:+	gene132	NA	NA	PREDICTED: heat shock 70 kDa protein 13 [Anolis carolinensis]
ARL6IP5	263.18	245.90	246.43	206.15	199.93	205.41	0.288044253026505	7.02260557245156	9.07767733999829e-13	1.13571626478547e-11	AC_000179.1:32552970-32574431:-	gene25346	NA	NA	PREDICTED: PRA1 family protein 3 [Aquila chrysaetos canadensis]
RFC3	67.66	68.25	68.73	83.96	81.75	81.27	-0.289254503942957	6.32757805469191	9.09551572248468e-13	1.13680207081327e-11	AC_000169.1:27400066-27417180:-	gene14825	NA	RFC3_5; replication factor C subunit 3/5; K10756	PREDICTED: replication factor C subunit 3 [Chrysemys picta bellii]
BLOC1S2	119.66	120.53	106.79	148.17	151.27	148.21	-0.381967869558152	5.85799694191616	9.11625799182974e-13	1.13824826897987e-11	AC_000183.1:21043902-21053563:-	gene28592	14;GO:0005622,cellular_component intracellular;GO:0005765,cellular_component lysosomal membrane;GO:0005815,cellular_component microtubule organizing center;GO:0008089,biological_process anterograde axonal transport;GO:0016491,molecular_function oxidoreductase activity;GO:0031175,biological_process neuron projection development;GO:0032418,biological_process lysosome localization;GO:0045746,biologi…	NA	PREDICTED: biogenesis of lysosome-related organelles complex 1 subunit 2 isoform X1 [Xenopus (Silurana) tropicalis]
RRAGC	62.33	59.83	63.93	47.54	50.87	46.72	0.3462903311771	6.06306390589492	9.22896453779744e-13	1.15116260179502e-11	AC_000160.1:107709949-107724383:+	gene4110	NA	RRAGC_D; Ras-related GTP-binding protein C/D; K16186	PREDICTED: ras-related GTP-binding protein C [Chrysemys picta bellii]
HDAC5	30.09	28.70	28.28	22.23	23.23	23.76	0.315865521172299	6.50621747695374	9.35022450845024e-13	1.16511683106803e-11	AC_000176.1:44538302-44575567:-	gene23235	NA	HDAC4_5; histone deacetylase 4/5 [EC:3.5.1.98]; K11406	PREDICTED: histone deacetylase 5 isoform X2 [Chrysemys picta bellii]
CX3CL1	0.77	0.98	0.60	0.12	0.00	0.00	3.95943726221593	-0.402401516121094	9.4748290473775e-13	1.17945941130393e-11	AC_000175.1:25464058-25476367:+	gene20790	NA	CX3CL1, NTT; C-X3-C motif chemokine 1; K05508	PREDICTED: fractalkine [Pelodiscus sinensis]
LUZP2	67.76	71.16	71.00	87.30	84.39	83.84	-0.302728420358199	6.31688785372287	9.50650321455814e-13	1.18221654705292e-11	AC_000186.1:20256320-20805032:-	gene29921	NA	NA	PREDICTED: leucine zipper protein 2 [Haliaeetus leucocephalus]
CDH2	11.46	11.71	12.43	15.29	16.08	15.28	-0.405419946221593	5.20554538836068	9.56174481995935e-13	1.18789604565081e-11	AC_000181.1:28992665-29241119:+	gene27103	NA	CDH2, CDHN, CD325; cadherin 2, type 1, N-cadherin; K06736	PREDICTED: cadherin-2 [Chrysemys picta bellii]
YTHDF2	40.80	38.94	43.88	51.56	52.22	50.49	-0.335832876140655	6.32724309589561	9.73612400001245e-13	1.20835034964154e-11	AC_000159.1:125294717-125324175:-	gene2245	NA	NA	PREDICTED: YTH domain-containing family protein 2 isoform X2 [Chrysemys picta bellii]
SIRT1	25.02	26.54	26.26	34.52	31.57	32.03	-0.3552321539999	6.02872649297717	9.75546554570395e-13	1.20954128758973e-11	AC_000185.1:24556239-24582756:+	gene29514	NA	SIRT1, SIR2L1; NAD+-dependent protein deacetylase sirtuin 1 [EC:2.3.1.286]; K11411	PREDICTED: NAD-dependent protein deacetylase sirtuin-1 [Alligator mississippiensis]
SREBF2	47.72	49.37	50.24	39.17	41.96	39.92	0.268444435925917	7.22680739161755	9.9306732535313e-13	1.23003578592392e-11	AC_000162.1:113377699-113416353:+	gene7038	NA	NA	PREDICTED: sterol regulatory element-binding protein 2 [Pseudopodoces humilis]
DHX40	49.13	48.18	50.31	39.98	39.44	40.97	0.275664835602105	6.71754660269606	9.94182921571803e-13	1.23018985439957e-11	AC_000176.1:10761046-10812770:+	gene22223	NA	NA	PREDICTED: probable ATP-dependent RNA helicase DHX40 isoform X2 [Chrysemys picta bellii]
TMEM45B	1.04	1.14	1.29	0.00	0.22	0.05	3.74664057179926	-0.243657257585167	1.01792524272048e-12	1.25831376368564e-11	AC_000186.1:36619501-36649204:+	gene30164	1;GO:0016021,cellular_component integral component of membrane	NA	PREDICTED: transmembrane protein 45B [Latimeria chalumnae]
SLC12A2	18.57	20.86	20.25	26.70	25.11	24.23	-0.368567622896309	6.3453234838279	1.03101261621448e-12	1.27322363978486e-11	AC_000164.1:26970750-27064924:-	gene9026	NA	SLC12A2, NKCC1; solute carrier family 12 (sodium/potassium/chloride transporter), member 2; K10951	PREDICTED: solute carrier family 12 member 2 [Haliaeetus leucocephalus]
KATNBL1	40.49	40.69	34.40	53.73	52.96	51.80	-0.470215424927689	5.37086632854392	1.0453759170301e-12	1.28967798272968e-11	AC_000167.1:28459344-28509712:+	gene12548	NA	NA	PREDICTED: KATNB1-like protein 1 [Haliaeetus albicilla]
DYRK1B	9.27	7.78	9.01	5.58	5.14	5.19	0.694730751171704	3.9096348300372	1.07227346379406e-12	1.32154776158372e-11	AC_000175.1:49650514-49658893:-	gene21238	NA	NA	PREDICTED: dual specificity tyrosine-phosphorylation-regulated kinase 1B [Python bivittatus]
RBM12	29.11	28.82	28.37	34.89	34.47	34.02	-0.27678146885587	6.49485555323993	1.08624994046726e-12	1.33744523920032e-11	AC_000170.1:65532003-65543175:-	gene16127	NA	NA	PREDICTED: RNA-binding protein 12 [Charadrius vociferus]
LOC104975755	14.65	16.22	17.97	8.72	8.61	8.67	0.885831428723364	3.00507841934796	1.12231175671672e-12	1.38047682979299e-11	AC_000181.1:34579440-34581506:+	gene27142	NA	NA	PREDICTED: transcription factor GATA-6 [Chrysemys picta bellii]
RPS6KB1	58.22	56.19	56.81	67.65	73.18	67.65	-0.296446000394458	6.63254721487347	1.12572493231681e-12	1.38330417178059e-11	AC_000176.1:11070900-11107334:+	gene22230	NA	RPS6KB; ribosomal protein S6 kinase beta [EC:2.7.11.1]; K04688	PREDICTED: ribosomal protein S6 kinase beta-1 [Aquila chrysaetos canadensis]
PBXIP1	17.42	18.71	18.20	12.23	14.10	11.09	0.530270068741347	5.08371265075686	1.13311882202104e-12	1.39101263106856e-11	AC_000160.1:15687453-15699649:+	gene2882	NA	NA	PREDICTED: pre-B-cell leukemia transcription factor-interacting protein 1, partial [Xenopus (Silurana) tropicalis]
TPBG	61.46	61.40	63.40	51.15	48.58	48.36	0.311781897589237	6.15083389132875	1.19890860915853e-12	1.47032161544136e-11	AC_000166.1:22453203-22456607:+	gene11159	NA	NA	PREDICTED: trophoblast glycoprotein [Chrysemys picta bellii]
FKBP8	107.18	107.95	111.27	89.24	89.30	90.95	0.258424355935913	6.94762449862086	1.22808460820963e-12	1.50461580182524e-11	AC_000164.1:4566145-4574949:+	gene8256	NA	NA	PREDICTED: peptidyl-prolyl cis-trans isomerase FKBP8, partial [Meleagris gallopavo]
ARFGAP3	53.32	51.78	51.41	40.95	43.33	39.27	0.329444359105447	6.19294494387671	1.24362551759122e-12	1.52215348114641e-11	AC_000162.1:114291723-114341661:-	gene7068	2;GO:0005096,molecular_function GTPase activator activity;GO:0046872,molecular_function metal ion binding	ARFGAP2_3; ADP-ribosylation factor GTPase-activating protein 2/3; K12493	PREDICTED: ADP-ribosylation factor GTPase-activating protein 3 isoform X1 [Alligator mississippiensis]
USP36	8.53	8.70	10.07	12.52	12.21	13.58	-0.510746316118798	5.15894406377446	1.25233341335863e-12	1.53130147716197e-11	AC_000176.1:54141117-54173592:+	gene23491	NA	NA	PREDICTED: ubiquitin carboxyl-terminal hydrolase 36 isoform X2 [Anolis carolinensis]
TUFM	90.80	90.84	93.79	105.39	111.84	115.96	-0.291503774769626	7.10305563227117	1.30485957948619e-12	1.59395789773653e-11	AC_000182.1:26225845-26229801:+	gene27910	NA	NA	PREDICTED: elongation factor Tu, mitochondrial [Chelonia mydas]
IMP3	21.47	18.67	19.55	31.71	29.63	30.32	-0.634127294350548	3.7847306651398	1.30675704004284e-12	1.59470615771599e-11	AC_000178.1:33646396-33647528:+	gene24556	2;GO:0005622,cellular_component intracellular;GO:0019843,molecular_function rRNA binding	IMP3; U3 small nucleolar ribonucleoprotein protein IMP3; K14560	PREDICTED: U3 small nucleolar ribonucleoprotein protein IMP3-like isoform X1 [Latimeria chalumnae]
RPS6KA1	67.86	65.19	66.52	52.76	55.32	56.04	0.266485560100506	7.19727687321077	1.31206137813904e-12	1.59960646012609e-11	AC_000159.1:127164649-127202559:-	gene2306	12;GO:0000287,molecular_function magnesium ion binding;GO:0004674,molecular_function protein serine/threonine kinase activity;GO:0004712,molecular_function protein serine/threonine/tyrosine kinase activity;GO:0005524,molecular_function ATP binding;GO:0005622,cellular_component intracellular;GO:0005634,cellular_component nucleus;GO:0005737,cellular_component cytoplasm;GO:0005829,cellular_component…	RPS6KA; ribosomal protein S6 kinase alpha-1/2/3/6 [EC:2.7.11.1]; K04373	Ribosomal protein S6 kinase 2 alpha, partial [Buceros rhinoceros silvestris]
PDIA3	929.39	912.54	889.33	765.12	762.86	791.99	0.218594254624198	10.3210217677295	1.32027016456477e-12	1.60803464302388e-11	AC_000178.1:55924229-55946435:+	gene24762	NA	PDIA3, GRP58; protein disulfide-isomerase A3 [EC:5.3.4.1]; K08056	PREDICTED: protein disulfide-isomerase A3 [Chrysemys picta bellii]
IGSF5	56.77	58.88	58.66	47.00	44.58	45.05	0.331110302639385	5.89149492013868	1.34524150991795e-12	1.63684239015604e-11	AC_000158.1:141349726-141403929:+	gene1082	NA	JAM4, JCAM; junctional adhesion molecule 4; K06786	PREDICTED: immunoglobulin superfamily member 5 [Tinamus guttatus]
CD63	491.73	484.45	473.56	405.97	394.23	415.06	0.236795947642043	8.31312606120351	1.38989451659443e-12	1.68951820229710e-11	AC_000162.1:57854277-57857485:+	gene6170	NA	CD63, MLA1, TSPAN30; CD63 antigen; K06497	PREDICTED: CD63 antigen [Haliaeetus leucocephalus]
HYAL1	15.00	17.94	13.65	6.02	6.06	8.87	1.12241046178551	3.04676166413288	1.42223913052881e-12	1.72714382084081e-11	AC_000179.1:50600551-50601799:+	gene25530	NA	hya; hyaluronoglucosaminidase [EC:3.2.1.35]; K01197	PREDICTED: hyaluronidase-1 [Chrysemys picta bellii]
CCNF	14.82	17.12	17.04	22.71	21.14	21.83	-0.445787905714657	5.48559983919582	1.48014705330521e-12	1.79570919634125e-11	AC_000182.1:1949183-1966956:+	gene27543	2;GO:0005634,cellular_component nucleus;GO:0051726,biological_process regulation of cell cycle	NA	PREDICTED: cyclin-F-like [Alligator mississippiensis]
TRMT1L	10.95	11.39	10.56	7.11	7.22	8.04	0.536021434471635	4.47719491221043	1.50930135459975e-12	1.82929092890015e-11	AC_000173.1:67617762-67653844:-	gene19411	2;GO:0000049,molecular_function tRNA binding;GO:0004809,molecular_function tRNA (guanine-N2-)-methyltransferase activity	NA	PREDICTED: TRMT1-like protein isoform X1 [Alligator sinensis]
HIPK4	4.58	4.39	4.49	2.18	2.17	2.68	0.912442874419584	2.74867481537935	1.52706582104261e-12	1.84901599072779e-11	AC_000175.1:50005780-50013845:-	gene21254	NA	HIPK; homeodomain interacting protein kinase [EC:2.7.11.1]; K08826	PREDICTED: homeodomain-interacting protein kinase 4 [Chrysemys picta bellii]
XPO5	26.96	29.77	28.95	34.70	34.39	34.76	-0.296409942116922	6.78169024426067	1.6805583353374e-12	2.03288591616691e-11	AC_000180.1:17042928-17085615:-	gene26079	NA	XPO5; exportin-5; K14289	PREDICTED: exportin-5 [Alligator mississippiensis]
TCAF2	13.01	13.12	13.49	9.18	8.25	10.14	0.495764309494583	4.97538281116797	1.6970171485921e-12	2.05079647820609e-11	AC_000161.1:107804448-107839108:-	gene5304	NA	NA	PREDICTED: protein FAM115C-like [Pelodiscus sinensis]
TPT1	2397.91	2331.28	2348.54	2059.78	2041.47	2054.80	0.184503476964323	10.162172426112	1.76133798413344e-12	2.12645580944359e-11	AC_000169.1:15518991-15522535:-	gene14702	NA	NA	translationally-controlled tumor protein [Taeniopygia guttata]
TACSTD2	74.16	71.15	73.03	58.90	55.31	57.27	0.329102848487193	5.97922864623486	1.8723161681202e-12	2.25824256195723e-11	AC_000160.1:88032557-88034392:+	gene3798	NA	NA	PREDICTED: tumor-associated calcium signal transducer 2 [Chelonia mydas]
MCCC2	17.20	18.48	17.48	24.22	25.80	22.28	-0.455968636219411	5.12507235821442	1.90716469158038e-12	2.29804087254408e-11	AC_000177.1:9840982-9919904:-	gene23795	NA	E6.4.1.4B; 3-methylcrotonyl-CoA carboxylase beta subunit [EC:6.4.1.4]; K01969	PREDICTED: methylcrotonoyl-CoA carboxylase beta chain, mitochondrial [Chrysemys picta bellii]
TRIM16	14.88	15.99	15.53	10.29	9.36	11.38	0.552559507774426	4.4863768441525	1.92089923484918e-12	2.31234533498673e-11	AC_000176.1:33633562-33650255:-	gene22809	2;GO:0005622,cellular_component intracellular;GO:0008270,molecular_function zinc ion binding	NA	PREDICTED: tripartite motif-containing protein 16-like [Pelodiscus sinensis]
TNFSF18	3.05	2.25	2.08	0.21	0.15	0.32	3.33048469245382	-0.101512193153848	1.92838734164854e-12	2.31911000941861e-11	AC_000173.1:41541494-41553715:-	gene19002	NA	TNFSF18, GITRL; tumor necrosis factor ligand superfamily member 18; K05479	NA
FAM83B	10.93	11.61	10.80	7.85	7.85	8.32	0.453101972183521	4.89220248662227	1.93968509861596e-12	2.33043869883084e-11	AC_000180.1:5381559-5477796:-	gene25839	NA	NA	PREDICTED: protein FAM83B [Falco peregrinus]
RUVBL1	115.71	114.80	116.04	133.29	132.78	136.41	-0.233420620819847	7.41749831412074	1.97908693137171e-12	2.37547852081763e-11	AC_000179.1:60179707-60211027:+	gene25786	NA	RUVBL1, RVB1, INO80H; RuvB-like protein 1 [EC:5.6.2.4]; K04499	PREDICTED: ruvB-like 1 [Python bivittatus]
ACACA	35.16	38.10	37.14	43.16	43.61	42.46	-0.244305398463467	8.16842907770474	2.08617149195038e-12	2.50159172817354e-11	AC_000176.1:13750866-14040123:-	gene22272	NA	ACACA; acetyl-CoA carboxylase / biotin carboxylase 1 [EC:6.4.1.2 6.3.4.14 2.1.3.15]; K11262	PREDICTED: acetyl-CoA carboxylase 1 isoform X3 [Struthio camelus australis]
RRP1	36.03	36.01	33.71	43.38	44.91	48.48	-0.388081248806298	5.84677278093439	2.10976671688894e-12	2.52744350611087e-11	AC_000158.1:146559176-146583249:+	gene1164	2;GO:0006364,biological_process rRNA processing;GO:0030688,cellular_component preribosome, small subunit precursor	NA	Ribosomal RNA processing protein 1 B, partial [Calypte anna]
CEP78	16.18	16.68	17.06	22.89	20.34	21.65	-0.400938940286898	5.52420166515129	2.11281623290559e-12	2.52865595627688e-11	AC_000165.1:54433394-54468592:+	gene10392	NA	NA	PREDICTED: centrosomal protein of 78 kDa isoform X5 [Chrysemys picta bellii]
FUS	285.04	268.96	283.04	323.61	324.17	346.28	-0.265168335280914	8.87857869462519	2.18157452184537e-12	2.60843173320067e-11	AC_000182.1:27523923-27534126:+	gene28005	NA	TLS, FUS; RNA-binding protein FUS; K13098	PREDICTED: RNA-binding protein FUS, partial [Aquila chrysaetos canadensis]
GADD45A	102.35	105.28	102.09	124.25	136.80	129.42	-0.347183075717334	5.84963768681947	2.22253653294716e-12	2.65485090571773e-11	AC_000160.1:77972151-77975240:-	gene3712	NA	GADD45; growth arrest and DNA-damage-inducible protein; K04402	PREDICTED: growth arrest and DNA damage-inducible protein GADD45 alpha [Chrysemys picta bellii]
DBP	7.35	7.24	5.84	3.84	3.38	3.11	0.966665846260542	2.99630687839228	2.24945451953285e-12	2.68442115787714e-11	AC_000175.1:55722334-55729578:-	gene21524	5;GO:0000977,molecular_function RNA polymerase II regulatory region sequence-specific DNA binding;GO:0003700,molecular_function DNA binding transcription factor activity;GO:0005634,cellular_component nucleus;GO:0006357,biological_process regulation of transcription from RNA polymerase II promoter;GO:0007623,biological_process circadian rhythm	DBP; albumin D box-binding protein; K09056	PREDICTED: LOW QUALITY PROTEIN: D site-binding protein [Chrysemys picta bellii]
PPP2R3B	11.13	12.29	12.16	7.49	6.40	6.79	0.753546545543237	3.30575647754798	2.29642722579156e-12	2.73784421703161e-11	NW_003100865.1:768-8399:+	gene32435	1;GO:0005509,molecular_function calcium ion binding	NA	Serine/threonine-protein phosphatase 2A regulatory subunit B'' subunit beta, partial [Podiceps cristatus]
UBE2L6	25.52	24.62	28.54	16.34	12.77	14.81	0.807807606652075	3.3108773381069	2.30123089459171e-12	2.74093825650458e-11	AC_000172.1:82124870-82138170:-	gene18487	NA	UBE2L6, UBCH8; ubiquitin-conjugating enzyme E2 L6 [EC:2.3.2.23]; K04553	PREDICTED: ubiquitin/ISG15-conjugating enzyme E2 L6 [Chrysemys picta bellii]
AREG	15.02	17.70	13.80	7.33	8.35	8.66	0.918845390918531	3.20834831025734	2.3038075262784e-12	2.74137633831651e-11	AC_000163.1:91126255-91138401:+	gene7856	NA	AREG; amphiregulin; K09782	PREDICTED: amphiregulin-like [Alligator mississippiensis]
MDN1	11.10	12.04	12.78	15.13	15.08	14.20	-0.323178093240021	7.82163927604141	2.36679307827126e-12	2.81362728873799e-11	AC_000166.1:61291260-61431434:+	gene11430	NA	MDN1, REA1; midasin; K14572	PREDICTED: midasin isoform X1 [Chrysemys picta bellii]
AKR1A1	65.51	61.18	66.56	50.04	36.52	40.88	0.5774366660878	5.73833857191759	2.39298080613635e-12	2.84203682152711e-11	AC_000160.1:101106703-101118441:-	gene3951	NA	AKR1A1, adh; alcohol dehydrogenase (NADP+) [EC:1.1.1.2]; K00002	PREDICTED: alcohol dehydrogenase [NADP(+)] [Tinamus guttatus]
USP24	17.57	19.07	17.87	21.78	21.98	21.20	-0.269595918059537	7.28547958236668	2.43905664018083e-12	2.89398967125089e-11	AC_000160.1:91710945-91868425:+	gene3813	NA	NA	PREDICTED: ubiquitin carboxyl-terminal hydrolase 24 isoform X1 [Chrysemys picta bellii]
ITFG1	89.26	89.36	88.53	75.45	73.66	74.74	0.237275934487424	7.23802990589895	2.48123757961224e-12	2.94122632288133e-11	AC_000175.1:15625547-15928962:-	gene20693	2;GO:0016021,cellular_component integral component of membrane;GO:0070062,cellular_component extracellular exosome	NA	PREDICTED: T-cell immunomodulatory protein [Pelodiscus sinensis]
ARHGEF40	16.88	17.18	17.53	13.89	13.59	13.92	0.29762401407428	6.15616429759874	2.48707432106879e-12	2.94533200370083e-11	AC_000167.1:26057861-26077050:-	gene12388	NA	NA	PREDICTED: rho guanine nucleotide exchange factor 40 [Chrysemys picta bellii]
TIMM10B	12.53	11.93	11.99	22.35	25.85	20.68	-0.918835781342169	2.58471648247869	2.62450026149242e-12	3.10511656295353e-11	AC_000172.1:47185420-47186286:-	gene17685	NA	NA	translocase of inner mitochondrial membrane 10 homolog B [Xenopus (Silurana) tropicalis]
PYCR1	30.35	31.37	28.70	38.61	40.52	40.81	-0.422718533556	5.06261277548994	2.63645535804589e-12	3.11629023321024e-11	AC_000176.1:51567327-51571993:+	gene23425	NA	proC; pyrroline-5-carboxylate reductase [EC:1.5.1.2]; K00286	PREDICTED: pyrroline-5-carboxylate reductase 1, mitochondrial isoform X1 [Chrysemys picta bellii]
LY6G6C	734.96	737.95	717.92	604.04	625.61	624.82	0.22439906856815	7.99765518286761	2.68829771296426e-12	3.17454452098948e-11	AC_000180.1:27407610-27410286:+	gene26244	NA	NA	PREDICTED: secreted seminal-vesicle Ly-6 protein 1-like [Anolis carolinensis]
CYP51A1	57.87	56.40	56.48	46.31	42.28	46.15	0.320384531768991	6.27860440975229	2.72156888567325e-12	3.21077865400102e-11	AC_000161.1:9306413-9323252:-	gene4382	NA	CYP51; sterol 14alpha-demethylase [EC:1.14.14.154 1.14.15.36]; K05917	PREDICTED: lanosterol 14-alpha demethylase [Melopsittacus undulatus]
METRNL	33.98	31.55	32.80	21.91	25.12	21.59	0.513098063006841	4.72349797135173	2.74527388951384e-12	3.23566896892272e-11	AC_000176.1:50243526-50258688:-	gene23369	NA	NA	PREDICTED: meteorin-like protein, partial [Picoides pubescens]
SNX5	146.89	155.47	149.62	172.14	177.93	177.61	-0.240219845554898	7.69635737413353	2.81397549170824e-12	3.31349618857599e-11	AC_000170.1:38519140-38544418:-	gene15596	4;GO:0005622,cellular_component intracellular;GO:0006886,biological_process intracellular protein transport;GO:0006907,biological_process pinocytosis;GO:0035091,molecular_function phosphatidylinositol binding	SNX5_6_32; sorting nexin-5/6/32; K17920	PREDICTED: sorting nexin-5 [Pelodiscus sinensis]
RBMS2	47.96	50.86	49.33	38.68	37.09	39.19	0.344597344281379	5.76362229945221	2.89877526379403e-12	3.41011372501874e-11	AC_000162.1:57162418-57240624:-	gene6124	NA	NA	PREDICTED: RNA-binding motif, single-stranded-interacting protein 2 isoform X2 [Chrysemys picta bellii]
C8H9orf24	1.75	1.89	1.88	0.93	0.86	0.80	1.07369216701781	2.1845543078603	2.93505489561464e-12	3.44952332476073e-11	AC_000165.1:77079148-77103643:-	gene10690	NA	NA	PREDICTED: uncharacterized family 31 glucosidase KIAA1161 homolog isoform X2 [Meleagris gallopavo]
CD9	700.36	698.54	685.06	587.17	607.35	594.46	0.20429365308449	8.63563427815528	3.01970132478575e-12	3.54564930387094e-11	AC_000162.1:104505425-104544977:-	gene6840	1;GO:0016021,cellular_component integral component of membrane	CD9, TSPAN29; CD9 antigen; K06460	CD9 [Andrias davidianus]
CEP350	21.24	21.78	22.26	18.41	18.05	16.55	0.284057235143331	7.55219258195466	3.15400618193245e-12	3.69984600415535e-11	AC_000173.1:62613011-62776235:+	gene19357	NA	NA	PREDICTED: centrosome-associated protein 350 isoform X1 [Chrysemys picta bellii]
DCTPP1	95.61	97.01	95.58	129.90	114.46	124.02	-0.376294561489217	5.79545857735034	3.32933340169345e-12	3.90182784215462e-11	AC_000182.1:26851886-26855546:-	gene27964	2;GO:0009143,biological_process nucleoside triphosphate catabolic process;GO:0047429,molecular_function nucleoside-triphosphate diphosphatase activity	DCTPP1; dCTP diphosphatase [EC:3.6.1.12]; K16904	XTP3-transactivated gene A protein homolog [Salmo salar]
SURF2	20.23	18.50	18.28	26.59	28.75	27.75	-0.552564892054889	4.15827220935175	3.49726553609038e-12	4.09477005362431e-11	AC_000168.1:104319168-104323181:+	gene14512	NA	NA	PREDICTED: surfeit locus protein 2 [Chrysemys picta bellii]
NUP50	45.80	45.54	43.43	54.86	56.50	54.02	-0.309086915517234	6.12047002040001	3.52109851304107e-12	4.11878922199366e-11	AC_000162.1:116316366-116335303:+	gene7099	2;GO:0005643,cellular_component nuclear pore;GO:0046907,biological_process intracellular transport	NUP50, NPAP60; nuclear pore complex protein Nup50; K14295	PREDICTED: nuclear pore complex protein Nup50 [Nipponia nippon]
LETM1	42.59	43.72	45.33	53.52	52.05	51.14	-0.269805056056062	6.82203775280678	3.99304201315183e-12	4.66644486113252e-11	AC_000163.1:109710994-109736481:-	gene8082	13;GO:0005509,molecular_function calcium ion binding;GO:0005739,cellular_component mitochondrion;GO:0005743,cellular_component mitochondrial inner membrane;GO:0006851,biological_process mitochondrial calcium ion transmembrane transport;GO:0006875,biological_process cellular metal ion homeostasis;GO:0015369,molecular_function calcium:proton antiporter activity;GO:0016021,cellular_component integra…	NA	LETM1 and EF-hand domain-containing protein 1, mitochondrial [Gallus gallus]
ADPRHL1	62.31	58.32	59.48	71.43	76.75	75.08	-0.322803565211883	6.15404672874016	4.09134637056157e-12	4.77682970884663e-11	AC_000169.1:90663886-90676882:-	gene15274	NA	NA	PREDICTED: uncharacterized protein LOC101938510 isoform X2 [Chrysemys picta bellii]
SEMA3B	7.08	5.81	6.31	3.51	3.74	3.93	0.767747408962273	3.57521777177223	4.2221910501363e-12	4.92418619919028e-11	AC_000179.1:50655220-50666350:-	gene25537	NA	SEMA3; semaphorin 3; K06840	PREDICTED: semaphorin-3B isoform X1 [Alligator sinensis]
CTNNA2	21.04	22.28	20.56	25.84	28.02	26.00	-0.335456809169459	6.14741928493217	4.22549214578813e-12	4.92418619919028e-11	AC_000168.1:54722278-56082242:-	gene13885	NA	CTNNA; catenin alpha; K05691	PREDICTED: catenin alpha-2 isoform X4 [Corvus brachyrhynchos]
CXCR4	1.97	2.28	2.38	0.53	0.52	0.64	1.91811068714583	0.770077839212805	4.32269295986863e-12	5.03273380158814e-11	AC_000159.1:61582124-61585838:+	gene1705	NA	CXCR4, CD184; C-X-C chemokine receptor type 4; K04189	PREDICTED: C-X-C chemokine receptor type 4 [Opisthocomus hoazin]
PTPRG	10.84	11.26	10.87	14.33	14.64	13.12	-0.366096299872992	5.70585643255141	4.33264388172692e-12	5.03959167911086e-11	AC_000179.1:40090021-40361285:-	gene25392,gene25394	NA	NA	PREDICTED: receptor-type tyrosine-protein phosphatase gamma, partial [Aptenodytes forsteri]
SH3BP5	10.54	10.25	9.22	6.24	6.21	5.55	0.72643688657326	3.49991862800868	4.49873755749653e-12	5.22788687510201e-11	AC_000158.1:154023223-154103515:-	gene1243	NA	NA	PREDICTED: SH3 domain-binding protein 5, partial [Columba livia]
PRKCSH	139.70	138.46	135.48	116.54	110.40	117.64	0.244988900465341	7.89155824447008	4.62995374540431e-12	5.37533731844835e-11	AC_000164.1:17034534-17048127:+	gene8753	NA	PRKCSH; protein kinase C substrate 80K-H; K08288	PREDICTED: glucosidase 2 subunit beta [Chrysemys picta bellii]
LARP4	35.83	37.08	35.49	42.84	44.43	43.90	-0.290662059607413	6.25617381537625	4.66191027602667e-12	5.40738022764178e-11	AC_000162.1:29601969-29670495:-	gene5786	NA	NA	PREDICTED: la-related protein 4 isoform X1 [Chrysemys picta bellii]
MRC2	26.74	27.98	28.19	21.98	23.57	21.26	0.297813494482879	6.78169606661605	4.74293950319114e-12	5.49622989487444e-11	AC_000176.1:47689028-47748130:+	gene23310	NA	MRC, CD206, CD280; mannose receptor, C type; K06560	PREDICTED: C-type mannose receptor 2 [Chrysemys picta bellii]
DAZAP1	61.86	60.27	62.98	71.91	77.35	77.61	-0.308680473581166	6.3479174022329	4.80468738085024e-12	5.56259095930339e-11	AC_000164.1:45450624-45463288:+	gene9343	NA	MSI; RNA-binding protein Musashi; K14411	PREDICTED: DAZ-associated protein 1 [Pygoscelis adeliae]
GEMIN4	20.51	21.09	20.77	24.32	25.83	26.11	-0.306314496984668	6.22069782645622	4.83453830646709e-12	5.59193428905527e-11	AC_000176.1:22653795-22665305:+	gene22468	NA	NA	PREDICTED: LOW QUALITY PROTEIN: gem-associated protein 4 [Chrysemys picta bellii]
JADE3	44.30	44.28	44.97	33.83	38.19	32.62	0.340878934337148	6.62552275709093	4.90807708220724e-12	5.67170806957859e-11	AC_000187.1:90561754-90701195:+	gene31638	NA	NA	PREDICTED: protein Jade-3 isoform X2 [Struthio camelus australis]
EZH2	49.36	50.51	48.67	60.37	56.81	59.46	-0.269221271059698	6.9313676391293	5.0396526229183e-12	5.81833755377107e-11	AC_000161.1:112815326-112848421:-	gene5342	NA	EZH2; [histone H3]-lysine27 N-trimethyltransferase EZH2 [EC:2.1.1.356]; K11430	PREDICTED: histone-lysine N-methyltransferase EZH2 isoform X5 [Ficedula albicollis]
ARHGAP1	34.30	36.20	35.20	26.84	26.46	27.35	0.370225945658146	5.37808677903547	5.05514576532688e-12	5.8308005663078e-11	AC_000172.1:77496429-77516150:-	gene18257	NA	NA	PREDICTED: rho GTPase-activating protein 1 isoform X2 [Tinamus guttatus]
CPNE2	38.30	40.77	43.39	29.75	32.24	30.99	0.381637100565234	5.900639342671	5.12922009360551e-12	5.91074750062562e-11	AC_000175.1:25193137-25251768:+	gene20782	NA	NA	PREDICTED: copine-2 [Mesitornis unicolor]
TNKS1BP1	16.77	16.59	17.09	13.30	13.92	13.75	0.284909858265713	6.35312816856028	5.14339541496642e-12	5.92158446151654e-11	AC_000172.1:81792132-81815799:-	gene18472	NA	NA	PREDICTED: 182 kDa tankyrase-1-binding protein [Alligator mississippiensis]
STK3	44.10	43.83	42.07	51.40	54.41	52.81	-0.300582531633073	6.21602406190489	5.25197819268482e-12	6.04099178400476e-11	AC_000171.1:67677593-67987805:+	gene17000	NA	STK3, MST2; serine/threonine kinase 3; K04412	PREDICTED: serine/threonine-protein kinase 3 isoform X1 [Nipponia nippon]
NDOR1	11.94	11.58	12.18	7.86	8.81	8.01	0.523814612403582	4.33982776704738	5.42838162669388e-12	6.23811521934239e-11	AC_000168.1:105883824-105892426:-	gene14562	6;GO:0003958,molecular_function NADPH-hemoprotein reductase activity;GO:0010181,molecular_function FMN binding;GO:0016226,biological_process iron-sulfur cluster assembly;GO:0048471,cellular_component perinuclear region of cytoplasm;GO:0050660,molecular_function flavin adenine dinucleotide binding;GO:0050661,molecular_function NADP binding	NA	NADPH-dependent diflavin oxidoreductase 1 [Struthio camelus australis]
EXOSC8	34.09	31.05	31.32	41.88	43.74	43.31	-0.430515791989666	4.94966099720504	5.62471100251005e-12	6.45775099464868e-11	AC_000169.1:24708376-24717631:-	gene14805	NA	RRP43, EXOSC8, OIP2; exosome complex component RRP43; K12586	PREDICTED: exosome complex component RRP43 [Chrysemys picta bellii]
SMN2	77.66	79.84	76.13	91.26	98.15	98.89	-0.318659517286651	6.22429730399153	5.79588685165548e-12	6.64812862438966e-11	AC_000177.1:10034952-10062674:+	gene23801	NA	NA	PREDICTED: survival of motor neuron protein-like [Chelonia mydas]
MS4A8	72.82	74.54	68.61	55.77	54.89	54.57	0.369507185857063	5.57658259378321	5.86920014618451e-12	6.72600581849455e-11	AC_000186.1:37636720-37654923:+	gene30182	NA	NA	PREDICTED: membrane-spanning 4-domains subfamily A member 15-like [Chrysemys picta bellii]
ATPAF1	40.15	41.71	38.09	51.70	59.47	50.52	-0.440961814633371	5.59253426224728	5.99325809751972e-12	6.86183821478942e-11	AC_000160.1:100065226-100092626:+	gene3924	2;GO:0005739,cellular_component mitochondrion;GO:0006461,biological_process protein complex assembly	NA	putative ATP synthase mitochondrial F1 complex assembly factor 1 variant 1 [Taeniopygia guttata]
INTS2	11.30	11.33	10.75	14.80	15.61	13.44	-0.404895191007487	5.60824596463983	6.20171259638825e-12	7.09395898928798e-11	AC_000176.1:11400347-11456852:+	gene22233	NA	NA	PREDICTED: integrator complex subunit 2 [Chelonia mydas]
DHCR7	121.70	121.42	125.25	100.76	106.21	101.44	0.241427029681848	7.34008992505457	6.37814210223442e-12	7.28905355716679e-11	AC_000186.1:48930320-48950690:-	gene30580	2;GO:0016021,cellular_component integral component of membrane;GO:0016628,molecular_function oxidoreductase activity, acting on the CH-CH group of donors, NAD or NADP as acceptor	DHCR7; 7-dehydrocholesterol reductase [EC:1.3.1.21]; K00213	7-dehydrocholesterol reductase [Buceros rhinoceros silvestris]
DNAJB4	114.90	111.24	111.36	90.08	96.28	88.76	0.282562445327456	6.70252595868137	6.53593236777498e-12	7.46250750841355e-11	AC_000160.1:66922935-66931504:-	gene3657	2;GO:0006457,biological_process protein folding;GO:0051082,molecular_function unfolded protein binding	NA	DnaJ subfamily B member 4 [Opisthocomus hoazin]
GLMN	28.54	27.27	26.43	33.34	36.10	34.63	-0.351263886222634	5.79437402520627	6.54480772572594e-12	7.46577285698388e-11	AC_000160.1:51281187-51326144:+	gene3525	NA	NA	PREDICTED: LOW QUALITY PROTEIN: glomulin [Chelonia mydas]
ETV4	19.00	18.28	17.32	23.21	24.74	27.03	-0.473295151178014	5.15177945564096	6.75157025026136e-12	7.69455816124828e-11	AC_000176.1:44068235-44083775:-	gene23218	3;GO:0003700,molecular_function DNA binding transcription factor activity;GO:0005634,cellular_component nucleus;GO:0043565,molecular_function sequence-specific DNA binding	ETV4; ets translocation variant 4; K15592	PREDICTED: ETS translocation variant 4 isoform X1 [Chrysemys picta bellii]
GDF15	23.63	21.99	25.24	14.09	13.58	16.86	0.645286362950422	4.20511993326077	6.8058482466678e-12	7.74930115499029e-11	AC_000164.1:4711419-4713388:-	gene8262	NA	GDF15; growth differentiation factor 15; K05504	unnamed protein product [Tetraodon nigroviridis]
JAG2	3.90	3.82	4.61	2.49	2.33	2.31	0.767229982787489	3.44150499496555	6.91227866874092e-12	7.86327136184633e-11	AC_000178.1:71144418-71156690:-	gene25027	5;GO:0005112,molecular_function Notch binding;GO:0005509,molecular_function calcium ion binding;GO:0007219,biological_process Notch signaling pathway;GO:0007275,biological_process multicellular organism development;GO:0016021,cellular_component integral component of membrane	JAG2; jagged-2; K21635	PREDICTED: protein jagged-2 isoform X2 [Alligator sinensis]
PDLIM2	71.63	67.92	71.28	50.59	58.76	51.70	0.379243559441147	6.03346591345382	6.96892605773372e-12	7.92045250023198e-11	AC_000165.1:70388328-70401480:+	gene10598	1;GO:0046872,molecular_function metal ion binding	NA	PREDICTED: PDZ and LIM domain protein 2 [Alligator sinensis]
RNF122	13.21	11.17	10.08	5.09	5.04	4.39	1.23929290873543	2.06126654881047	7.03724959748899e-12	7.99078726024116e-11	AC_000184.1:28449631-28947457:-	gene29190	5;GO:0000209,biological_process protein polyubiquitination;GO:0016021,cellular_component integral component of membrane;GO:0042787,biological_process protein ubiquitination involved in ubiquitin-dependent protein catabolic process;GO:0043161,biological_process proteasome-mediated ubiquitin-dependent protein catabolic process;GO:0061630,molecular_function ubiquitin protein ligase activity	NA	PREDICTED: RING finger protein 122 isoform X2 [Anolis carolinensis]
WDR33	25.24	26.01	25.51	29.83	29.64	30.99	-0.255503386847405	6.99457928482398	7.09598349147235e-12	8.05011436130377e-11	AC_000159.1:4608386-4717754:+	gene1303	NA	PFS2; polyadenylation factor subunit 2; K15542	PREDICTED: pre-mRNA 3' end processing protein WDR33-like isoform X2 [Meleagris gallopavo]
CERCAM	44.17	43.92	45.15	32.95	35.62	36.14	0.332280855593208	5.99901289929876	7.13701443660908e-12	8.08926814363062e-11	AC_000168.1:99019920-99029867:+	gene14383	NA	NA	PREDICTED: probable inactive glycosyltransferase 25 family member 3 [Chrysemys picta bellii]
URB1	4.25	4.59	4.04	5.74	5.56	6.04	-0.447784691059467	5.08666556574644	7.28703620945026e-12	8.25177065652255e-11	AC_000158.1:2382872-2459950:+	gene45	NA	NA	PREDICTED: nucleolar pre-ribosomal-associated protein 1 [Chrysemys picta bellii]
PGM2	36.37	37.81	37.06	49.68	47.31	43.26	-0.350953469476272	6.23615618132679	7.29762356197822e-12	8.25622662057536e-11	AC_000163.1:58779367-58816669:+	gene7575	5;GO:0000287,molecular_function magnesium ion binding;GO:0004614,molecular_function phosphoglucomutase activity;GO:0006006,biological_process glucose metabolic process;GO:0008973,molecular_function phosphopentomutase activity;GO:0070062,cellular_component extracellular exosome	PGM2; phosphoglucomutase / phosphopentomutase [EC:5.4.2.2 5.4.2.7]; K15779	phosphoglucomutase-2 [Gallus gallus]
IMPDH2	126.46	120.35	120.53	142.37	141.34	149.57	-0.255316293697944	7.77452922320656	7.52678361422854e-12	8.50773328198456e-11	AC_000179.1:51535275-51540164:+	gene25582	NA	IMPDH, guaB; IMP dehydrogenase [EC:1.1.1.205]; K00088	PREDICTED: inosine-5'-monophosphate dehydrogenase 2 isoform X1 [Zonotrichia albicollis]
CLIP2	12.10	11.64	12.55	8.88	9.26	8.93	0.408634039643735	5.07660456426534	7.66340558218763e-12	8.65427904281443e-11	AC_000182.1:33566351-33645319:-	gene28082	NA	NA	PREDICTED: CAP-Gly domain-containing linker protein 2 [Pygoscelis adeliae]
PPIF	13.19	14.81	10.89	22.76	20.52	24.25	-0.818195502238774	3.43161560310795	8.18049422406376e-12	9.22982852862322e-11	AC_000185.1:35167544-35173642:+	gene29650	18;GO:0002931,biological_process response to ischemia;GO:0003755,molecular_function peptidyl-prolyl cis-trans isomerase activity;GO:0005739,cellular_component mitochondrion;GO:0006457,biological_process protein folding;GO:0008637,biological_process apoptotic mitochondrial changes;GO:0010849,biological_process regulation of proton-transporting ATPase activity, rotational mechanism;GO:0010939,biolo…	PPIF; peptidyl-prolyl isomerase F (cyclophilin D) [EC:5.2.1.8]; K09565	peptidyl-prolyl cis-trans isomerase F, mitochondrial [Gallus gallus]
SPTAN1	180.63	183.62	184.31	161.00	162.46	160.74	0.163274373786696	10.3416974305249	8.30030742400084e-12	9.35643262764464e-11	AC_000168.1:99113444-99179460:+	gene14386	NA	SPTA; spectrin alpha; K06114	PREDICTED: spectrin alpha chain, non-erythrocytic 1 isoform X7 [Aquila chrysaetos canadensis]
RANBP2	46.85	48.92	48.24	55.38	55.41	53.34	-0.205417015569634	8.88520043250756	8.30778241532865e-12	9.35643262764464e-11	AC_000168.1:44509054-44570960:-	gene13780	6;GO:0003755,molecular_function peptidyl-prolyl cis-trans isomerase activity;GO:0005622,cellular_component intracellular;GO:0006457,biological_process protein folding;GO:0016874,molecular_function ligase activity;GO:0046872,molecular_function metal ion binding;GO:0046907,biological_process intracellular transport	RANBP2, NUP358; E3 SUMO-protein ligase RanBP2 [EC:2.3.2.-]; K12172	E3 SUMO-protein ligase RanBP2 [Chelonia mydas]
ITPR3	57.54	63.02	62.97	50.23	51.20	50.61	0.254556455820797	8.8071395390211	8.33305117473551e-12	9.37638242335833e-11	AC_000180.1:7687260-7756803:+	gene25893	NA	ITPR3; inositol 1,4,5-triphosphate receptor type 3; K04960	PREDICTED: inositol 1,4,5-trisphosphate receptor type 3 [Alligator mississippiensis]
TMEM43	81.30	82.58	81.65	64.60	63.17	69.22	0.297486719760924	6.48339251011023	8.34516581476332e-12	9.38150841730322e-11	AC_000179.1:58726295-58747763:-	gene25750	1;GO:0016021,cellular_component integral component of membrane	NA	PREDICTED: transmembrane protein 43 isoform X1 [Alligator sinensis]
AXL	183.61	185.35	184.98	204.24	212.77	207.64	-0.189502626849016	9.04302854176834	9.19236540547601e-12	1.03245653436527e-10	AC_000175.1:50677048-50710666:+	gene21284	NA	AXL, UFO; AXL receptor tyrosine kinase [EC:2.7.10.1]; K05115	PREDICTED: tyrosine-protein kinase receptor UFO [Python bivittatus]
BMF	4.87	4.19	5.35	0.92	1.84	1.44	1.79553528333814	0.970625369353173	9.29210648521069e-12	1.04271549356193e-10	AC_000167.1:35852896-35874044:-	gene12597	1;GO:0006915,biological_process apoptotic process	BMF; Bcl-2-modifying factor; K17460	PREDICTED: bcl-2-modifying factor isoform X1 [Opisthocomus hoazin]
KPNB1	253.74	251.37	254.90	283.74	284.72	279.08	-0.173814414323462	9.46197955295284	9.43295119716618e-12	1.05740699457825e-10	AC_000176.1:39409894-39431772:-	gene22992	NA	KPNB1, IPO1; importin subunit beta-1; K14293	PREDICTED: importin subunit beta-1 [Anolis carolinensis]
USP8	42.20	42.31	43.50	50.99	48.97	49.21	-0.238862887974936	7.25363008547843	9.44006889044155e-12	1.05740699457825e-10	AC_000167.1:59984209-60038178:-	gene12870	NA	USP8, UBP5; ubiquitin carboxyl-terminal hydrolase 8 [EC:3.4.19.12]; K11839	PREDICTED: ubiquitin carboxyl-terminal hydrolase 8 isoform X2 [Chrysemys picta bellii]
CDA	15.87	16.80	16.77	7.85	9.63	8.41	0.928002433766806	2.55111662753592	9.79138010421991e-12	1.09576932798443e-10	AC_000159.1:132636461-132657392:-	gene2423	NA	cdd, CDA; cytidine deaminase [EC:3.5.4.5]; K01489	PREDICTED: cytidine deaminase-like isoform X2 [Alligator sinensis]
ZMYND8	14.98	14.62	14.68	11.30	12.06	11.45	0.334910933361358	5.71941164700054	9.85634482903482e-12	1.10204590696533e-10	AC_000170.1:76501072-76626035:-	gene16324	2;GO:0016301,molecular_function kinase activity;GO:0046872,molecular_function metal ion binding	NA	Protein kinase C-binding protein 1, partial [Pterocles gutturalis]
AVPI1	105.78	105.39	108.93	81.70	84.64	80.24	0.36228709729941	5.37939145169815	9.92742336053729e-12	1.10899416136479e-10	AC_000183.1:18711828-18720068:-	gene28562	NA	NA	PREDICTED: arginine vasopressin-induced protein 1 [Xenopus (Silurana) tropicalis]
RBM15	16.65	17.16	17.48	23.17	22.63	20.22	-0.379862368672828	5.80785905326727	9.97894655379195e-12	1.11374735322942e-10	AC_000160.1:33196378-33204530:-	gene3372	NA	NA	PREDICTED: putative RNA-binding protein 15 [Chrysemys picta bellii]
INTS3	21.76	23.24	20.05	15.51	16.78	16.33	0.405975775868818	5.90353487659841	1.02312936731063e-11	1.14088576618978e-10	AC_000160.1:16685040-16724703:-	gene2917	NA	NA	PREDICTED: integrator complex subunit 3 [Aquila chrysaetos canadensis]
STAT3	46.46	48.75	49.56	38.04	38.60	40.54	0.285882941233875	6.66761684225311	1.03449952206167e-11	1.15220432544744e-10	AC_000176.1:43056658-43132681:-	gene23166	6;GO:0003677,molecular_function DNA binding;GO:0003700,molecular_function DNA binding transcription factor activity;GO:0004871,molecular_function signal transducer activity;GO:0005634,cellular_component nucleus;GO:0005737,cellular_component cytoplasm;GO:0006351,biological_process transcription, DNA-templated	STAT3; signal transducer and activator of transcription 3; K04692	PREDICTED: signal transducer and activator of transcription 3 isoform X2 [Alligator sinensis]
SELV	14.43	15.00	16.26	21.75	20.66	21.50	-0.507035815669992	4.36883933888012	1.03513642967842e-11	1.15220432544744e-10	AC_000175.1:49455830-49460706:+	gene21232	NA	NA	PREDICTED: titin-like [Clupea harengus]
DDX50	25.06	25.63	25.80	20.21	20.47	19.50	0.330262470910092	5.67187143217933	1.05081068582162e-11	1.16860317399033e-10	AC_000185.1:25334926-25368167:+	gene29531	NA	NA	PREDICTED: nucleolar RNA helicase 2-like [Caprimulgus carolinensis]
NOLC1	88.98	90.46	86.78	101.19	102.25	103.46	-0.221916905211677	7.77130238183298	1.06645179880115e-11	1.18493583481835e-10	AC_000183.1:22692097-22702832:+	gene28631	NA	NA	PREDICTED: nucleolar and coiled-body phosphoprotein 1-like, partial [Colius striatus]
PODXL	202.58	205.83	211.84	245.07	243.46	229.86	-0.228479139239492	8.41436538953507	1.07584787756087e-11	1.19430661971449e-10	AC_000161.1:96029024-96078439:-	gene5096	15;GO:0001726,cellular_component ruffle;GO:0005730,cellular_component nucleolus;GO:0005737,cellular_component cytoplasm;GO:0005815,cellular_component microtubule organizing center;GO:0016021,cellular_component integral component of membrane;GO:0016324,cellular_component apical plasma membrane;GO:0022408,biological_process negative regulation of cell-cell adhesion;GO:0030027,cellular_component lam…	PODXL; podocalyxin-like; K06817	PREDICTED: podocalyxin isoform X1 [Pelodiscus sinensis]
DDX52	37.65	38.46	36.05	47.81	44.59	45.25	-0.314073458667804	6.23756388766578	1.10466334868552e-11	1.22519900094155e-10	AC_000176.1:14213232-14235894:-	gene22277	NA	NA	PREDICTED: probable ATP-dependent RNA helicase DDX52 [Alligator mississippiensis]
ITM2C	79.52	77.96	79.71	56.56	60.74	64.79	0.364623503794228	5.85053525008461	1.13629474695354e-11	1.25915661646789e-10	AC_000159.1:119476495-119490381:+	gene2128	1;GO:0016021,cellular_component integral component of membrane	NA	Integral membrane protein 2C, partial [Tauraco erythrolophus]
TMCC1	23.17	24.59	23.94	29.43	30.89	29.03	-0.332604591627637	5.73852100237212	1.16437267257194e-11	1.28911946826854e-10	AC_000179.1:56592754-56745793:+	gene25706	NA	NA	PREDICTED: transmembrane and coiled-coil domains protein 1 isoform X4 [Aquila chrysaetos canadensis]
LOC534967	4.80	4.54	4.34	2.42	2.41	2.33	0.920534326328174	2.53721787301209	1.23087713521677e-11	1.3615344140085e-10	AC_000164.1:8585119-8616384:-	gene8369	NA	CYP4F2_3; phylloquinone omega-hydroxylase / docosahexaenoic acid omega-hydroxylase / leukotriene-B4 20-monooxygenase [EC:1.14.14.78 1.14.14.79 1.14.14.94]; K17726	PREDICTED: cytochrome P450 4F22-like isoform X2 [Chrysemys picta bellii]
LMF2	21.44	21.18	21.79	16.27	17.35	15.25	0.387798454317599	5.3823309804411	1.23793183658287e-11	1.36811861298576e-10	AC_000162.1:120016648-120020622:-	gene7159	NA	NA	PREDICTED: lipase maturation factor 2 [Meleagris gallopavo]
CMSS1	37.42	36.97	35.79	47.51	45.36	46.99	-0.362569294906808	5.37066041924495	1.24515234363529e-11	1.374874175877e-10	AC_000158.1:43729797-44124490:+	gene226	NA	NA	PREDICTED: protein CMSS1 isoform X1 [Pygoscelis adeliae]
WDR74	22.59	20.25	20.60	30.17	27.63	28.57	-0.462036568873973	4.86329647239466	1.2502941725757e-11	1.37932453118551e-10	AC_000186.1:41838792-41846771:-	gene30324	NA	NA	PREDICTED: WD repeat-containing protein 74 [Chrysemys picta bellii]
CLK2	48.02	46.67	48.29	39.28	37.53	37.38	0.306336536169459	6.02399535295298	1.26626140126767e-11	1.39569895658375e-10	AC_000160.1:15422620-15431542:+	gene2857	NA	NA	PREDICTED: dual specificity protein kinase CLK2 isoform X3 [Chlamydotis macqueenii]
FAM64A	84.67	84.25	80.48	99.66	103.25	101.71	-0.303140805687516	6.04777312363912	1.28318643089354e-11	1.41309909439395e-10	AC_000176.1:26021970-26027279:-	gene22589	NA	NA	PREDICTED: protein FAM64A isoform X3 [Pelodiscus sinensis]
GBAS	80.74	78.32	75.60	95.67	105.81	93.67	-0.341799739299458	6.23852979245262	1.33383915222669e-11	1.46757781190474e-10	AC_000182.1:27919681-27946567:+	gene28024	NA	NA	PREDICTED: protein NipSnap homolog 2 [Pseudopodoces humilis]
ADSSL1	6.79	6.21	6.24	3.52	3.70	3.73	0.798581927115855	2.95823916452335	1.37389240718548e-11	1.51030811918325e-10	AC_000178.1:70845920-70864292:+	gene25015	NA	purA, ADSS; adenylosuccinate synthase [EC:6.3.4.4]; K01939	PREDICTED: adenylosuccinate synthetase isozyme 1 A-like [Zonotrichia albicollis]
OSGEPL1	24.53	22.86	21.06	16.69	14.22	14.71	0.56549691640077	4.60706942335267	1.43132878991897e-11	1.57205500988357e-10	AC_000159.1:6531463-6542370:+	gene1336	NA	NA	PREDICTED: probable tRNA N6-adenosine threonylcarbamoyltransferase, mitochondrial isoform X2 [Chrysemys picta bellii]
MCL1	128.46	127.49	123.36	146.75	153.23	145.38	-0.245841792481432	7.17392084639793	1.4537576132138e-11	1.59527725354522e-10	AC_000160.1:20172324-20176965:+	gene3046	2;GO:0016021,cellular_component integral component of membrane;GO:0042981,biological_process regulation of apoptotic process	MCL1; myeloid leukemia cell differntiation protein MCL-1; K02539	myeloid cell leukemia sequence 1 (BCL2-related) [Gallus gallus]
GATA6	30.04	27.83	28.97	20.21	19.32	21.60	0.485346839438244	4.61498188606033	1.67025301675171e-11	1.83122881545101e-10	AC_000181.1:34548446-34578364:-	gene27141	NA	NA	PREDICTED: transcription factor GATA-6 [Melopsittacus undulatus]
LMNA	209.21	209.06	206.28	175.10	179.78	182.22	0.201027268021024	8.6113686589436	1.71642886297118e-11	1.88019405280983e-10	AC_000160.1:14695233-14724663:-	gene2832	NA	LMNA; lamin A/C; K12641	PREDICTED: prelamin-A/C isoform X1 [Pelodiscus sinensis]
CCDC50	57.50	58.45	57.60	71.30	70.56	66.23	-0.277516754227831	6.51774067149242	1.75216655021556e-11	1.9176489466248e-10	AC_000158.1:76545045-76624528:-	gene519	NA	NA	PREDICTED: coiled-coil domain-containing protein 50 isoform X2 [Chrysemys picta bellii]
C18H19orf48	38.53	39.26	41.27	57.38	55.10	48.52	-0.451431813056513	5.26073471147409	1.75724688123165e-11	1.92151462933622e-10	AC_000175.1:57317702-57324191:-	gene21634	NA	NA	PREDICTED: ubiquitin carboxyl-terminal hydrolase 4 [Haliaeetus leucocephalus]
SAE1	138.65	141.57	136.63	164.59	158.81	175.12	-0.277039045336606	7.41776937376039	1.79884586593743e-11	1.96527077835823e-10	AC_000175.1:54608452-54670720:+	gene21475	NA	UBLE1A, SAE1; ubiquitin-like 1-activating enzyme E1 A [EC:6.2.1.45]; K10684	PREDICTED: SUMO-activating enzyme subunit 1 isoform X2 [Haliaeetus leucocephalus]
WDR4	12.17	10.78	12.87	17.07	17.74	16.58	-0.533876169604441	4.33419995299986	1.84798400847668e-11	2.01717937811821e-10	AC_000158.1:144656764-144678036:-	gene1119	NA	NA	PREDICTED: tRNA (guanine-N(7)-)-methyltransferase subunit WDR4 [Gallus gallus]
SYMPK	36.75	38.23	37.49	43.64	42.95	43.77	-0.231365995306975	7.2700960705548	1.85494029293954e-11	2.02299331947915e-10	AC_000175.1:53800319-53833655:-	gene21442	NA	SYMPK; symplekin; K06100	PREDICTED: symplekin isoform X2 [Chrysemys picta bellii]
FNIP1	17.06	17.29	17.87	13.76	14.20	12.93	0.339283923047567	5.75346787009613	1.90291309704338e-11	2.07349029388985e-10	AC_000164.1:23988090-24066102:+	gene9011	NA	FNIP1; folliculin-interacting protein 1; K20400	PREDICTED: LOW QUALITY PROTEIN: folliculin-interacting protein 1 [Chelonia mydas]
ASPM	18.34	20.03	20.49	25.54	23.58	23.11	-0.31335393523981	7.84983281936113	1.96808283616869e-11	2.1426207087447e-10	AC_000173.1:77922696-77988326:-	gene19537	1;GO:0007051,biological_process spindle organization	NA	PREDICTED: LOW QUALITY PROTEIN: abnormal spindle-like microcephaly-associated protein homolog [Gallus gallus]
LOC521224	3.18	3.52	3.60	1.84	1.39	2.04	0.923204133007659	2.71674904016073	2.06562989106709e-11	2.24684772813617e-10	AC_000182.1:35064265-35086722:+	gene28138	NA	RASA4, CAPRI; Ras GTPase-activating protein 4; K17630	PREDICTED: ras GTPase-activating protein 4-like [Alligator mississippiensis]
USP54	5.66	5.55	5.67	4.31	3.83	3.91	0.463185227992785	4.64548703843282	2.08256674627229e-11	2.26328685534022e-10	AC_000185.1:29640818-29772837:-	gene29607	2;GO:0016579,biological_process protein deubiquitination;GO:0036459,molecular_function thiol-dependent ubiquitinyl hydrolase activity	NA	PREDICTED: inactive ubiquitin carboxyl-terminal hydrolase 54 isoform X4 [Chrysemys picta bellii]
FKBP11	80.60	83.63	77.73	96.57	103.60	105.92	-0.354858492966808	5.78778286392808	2.11186455913874e-11	2.29311907641915e-10	AC_000162.1:31048545-31052011:+	gene5835	5;GO:0003755,molecular_function peptidyl-prolyl cis-trans isomerase activity;GO:0005528,molecular_function FK506 binding;GO:0005737,cellular_component cytoplasm;GO:0016021,cellular_component integral component of membrane;GO:0061077,biological_process chaperone-mediated protein folding	NA	PREDICTED: peptidyl-prolyl cis-trans isomerase FKBP11 [Anolis carolinensis]
DYNC1H1	77.90	82.47	84.74	69.72	69.91	67.12	0.228779630928929	10.0400759978785	2.1515409399549e-11	2.33415861938639e-10	AC_000178.1:68506580-68568036:+	gene24961	NA	DYNC1H; dynein cytoplasmic 1 heavy chain; K10413	PREDICTED: cytoplasmic dynein 1 heavy chain 1 [Haliaeetus leucocephalus]
TOMM70A	71.34	74.47	69.55	83.98	83.66	85.65	-0.251574268941061	7.1567053616379	2.178028277755e-11	2.36083047643819e-10	AC_000158.1:44292837-44332178:-	gene232	NA	NA	PREDICTED: mitochondrial import receptor subunit TOM70 [Zonotrichia albicollis]
POLR3E	12.61	13.92	14.01	18.06	17.92	16.97	-0.404179775364116	5.19723638668909	2.20856868612978e-11	2.39184519751804e-10	AC_000182.1:20181106-20214427:+	gene27835	NA	RPC5, POLR3E; DNA-directed RNA polymerase III subunit RPC5; K14721	PREDICTED: DNA-directed RNA polymerase III subunit RPC5 [Chrysemys picta bellii]
ACAT2	141.20	134.04	139.58	116.29	115.11	116.12	0.238569215841013	7.25680771353733	2.24340786929221e-11	2.42745728559595e-10	AC_000166.1:97466439-97481904:+	gene11794	NA	ACAT, atoB; acetyl-CoA C-acetyltransferase [EC:2.3.1.9]; K00626	PREDICTED: acetyl-CoA acetyltransferase, cytosolic [Chrysemys picta bellii]
CPT1A	106.00	108.83	109.14	94.05	90.83	91.13	0.213006080241322	7.86366361934865	2.29184364493109e-11	2.47770657467245e-10	AC_000186.1:46820297-46880905:-	gene30552	NA	CPT1A; carnitine O-palmitoyltransferase 1, liver isoform [EC:2.3.1.21]; K08765	PREDICTED: carnitine O-palmitoyltransferase 1, liver isoform isoform X1 [Xenopus (Silurana) tropicalis]
MMP14	103.27	103.63	101.45	84.91	88.92	86.48	0.229305749975845	7.37851454926386	2.31522709110591e-11	2.5008079571554e-10	AC_000167.1:21806053-21814533:-	gene12181	NA	MMP14; matrix metalloproteinase-14 (membrane-inserted) [EC:3.4.24.80]; K07763	PREDICTED: matrix metalloproteinase-14 [Chrysemys picta bellii]
CAV2	183.43	184.73	186.64	151.39	149.94	153.84	0.267084212648504	6.37407279199786	2.45840527808686e-11	2.65315373098574e-10	AC_000161.1:52230673-52235915:-	gene4713	NA	CAV2; caveolin 2; K12958	PREDICTED: caveolin-2-like [Python bivittatus]
EIF3L	130.57	129.58	133.61	149.98	147.96	152.67	-0.212387581715442	7.89743077853967	2.48247761451354e-11	2.67680535827346e-10	AC_000162.1:110166178-110187072:+	gene6951	6;GO:0001731,biological_process formation of translation preinitiation complex;GO:0003743,molecular_function translation initiation factor activity;GO:0005852,cellular_component eukaryotic translation initiation factor 3 complex;GO:0006446,biological_process regulation of translational initiation;GO:0016282,cellular_component eukaryotic 43S preinitiation complex;GO:0033290,cellular_component euka…	NA	PREDICTED: eukaryotic translation initiation factor 3 subunit L [Alligator mississippiensis]
POLR1A	22.09	22.59	22.55	25.96	26.01	26.30	-0.237143129675856	6.96281950128029	2.53931918181783e-11	2.73571964978655e-10	AC_000168.1:48629651-48713878:+	gene13851	NA	RPA1, POLR1A; DNA-directed RNA polymerase I subunit RPA1 [EC:2.7.7.6]; K02999	PREDICTED: DNA-directed RNA polymerase I subunit RPA1 isoform X1 [Chrysemys picta bellii]
IFNAR2	10.64	11.03	9.56	6.13	7.31	5.87	0.691070719309104	3.79445908599784	2.58547092627332e-11	2.78302512280817e-10	AC_000158.1:1593289-1627127:-	gene31	1;GO:0016021,cellular_component integral component of membrane	IFNAR2; interferon receptor 2; K05131	PREDICTED: interferon alpha/beta receptor 2 [Pelodiscus sinensis]
HBS1L	42.36	43.81	44.43	49.45	50.81	51.81	-0.237123981040283	7.37412047831773	2.59722392660253e-11	2.7932535661234e-10	AC_000166.1:74011366-74096527:-	gene11583	NA	HBS1; elongation factor 1 alpha-like protein; K14416	PREDICTED: HBS1-like protein isoform X1 [Chrysemys picta bellii]
ALKBH1	14.87	16.47	14.80	21.40	20.64	22.28	-0.501146303760012	4.4113563521179	2.65909926563986e-11	2.85732302907847e-10	AC_000167.1:89891031-89914265:-	gene13246	2;GO:0006281,biological_process DNA repair;GO:0016491,molecular_function oxidoreductase activity	NA	Alkylated DNA repair protein alkB 1, partial [Acanthisitta chloris]
FGFR1	40.35	37.84	37.64	29.68	29.40	32.35	0.323031416869286	6.51321921116973	2.6998039795761e-11	2.8985525251314e-10	AC_000184.1:33249152-33300646:-	gene29230	NA	FGFR1, CD331; fibroblast growth factor receptor 1 [EC:2.7.10.1]; K04362	PREDICTED: fibroblast growth factor receptor 1 isoform X5 [Python bivittatus]
EIF4A3	135.70	131.29	135.56	157.17	152.31	164.46	-0.253967433579844	7.49514100672603	2.74168075425959e-11	2.94096800701087e-10	AC_000176.1:53085462-53097208:+	gene23474	NA	EIF4A3, FAL1; ATP-dependent RNA helicase [EC:3.6.4.13]; K13025	PREDICTED: eukaryotic initiation factor 4A-III-like [Python bivittatus]
ID1	108.29	109.32	108.39	149.55	229.24	158.10	-0.731791309587189	6.02946963705281	2.81664312305412e-11	3.01877010364635e-10	AC_000170.1:61726124-61727284:+	gene16024	6;GO:0005634,cellular_component nucleus;GO:0005737,cellular_component cytoplasm;GO:0045664,biological_process regulation of neuron differentiation;GO:0045892,biological_process negative regulation of transcription, DNA-templated;GO:0046983,molecular_function protein dimerization activity;GO:0050768,biological_process negative regulation of neurogenesis	ID1; DNA-binding protein inhibitor ID1; K04680	PREDICTED: DNA-binding protein inhibitor ID-1 [Latimeria chalumnae]
ND6	2299.35	2297.87	2256.26	2581.83	2617.25	2496.26	-0.183505204025315	10.3232376843412	2.92200213499619e-11	3.12898779097824e-10	NC_006853.1:13912-14440:-	gene32465	3;GO:0005739,cellular_component mitochondrion;GO:0008137,molecular_function NADH dehydrogenase (ubiquinone) activity;GO:0016021,cellular_component integral component of membrane	ND6; NADH-ubiquinone oxidoreductase chain 6 [EC:7.1.1.2]; K03884	NADH dehydrogenase subunit 6 (mitochondrion) [Cetorhinus maximus]
SLC16A11	41.63	39.13	41.19	28.59	32.00	32.12	0.382347198192163	5.62514226889297	2.92715946436347e-11	3.13180828553577e-10	AC_000176.1:27459407-27461752:-	gene22645	NA	NA	PREDICTED: monocarboxylate transporter 13 [Anolis carolinensis]
NR4A1	3.96	3.45	4.03	2.18	1.84	1.68	0.984959083887329	2.45877568805236	2.9397373411975e-11	3.14255642907857e-10	AC_000162.1:27976999-27993693:-	gene5742	NA	NR4A1, HMR; nuclear receptor subfamily 4 group A member 1; K04465	PREDICTED: nuclear receptor subfamily 4 group A member 1 [Chrysemys picta bellii]
SET	698.97	702.28	692.25	781.25	774.34	792.97	-0.183004979136845	9.14436050920166	3.21186230345405e-11	3.43050112290604e-10	AC_000168.1:99223002-99227210:+	gene14388	NA	NA	PREDICTED: protein SET [Pseudopodoces humilis]
TNPO1	65.86	69.07	66.81	80.66	77.01	76.94	-0.235964660824129	7.5384150895701	3.29561859010616e-11	3.51693227186652e-10	AC_000177.1:8650337-8738329:-	gene23785	NA	TNPO1, IPO2, KPNB2; transportin-1; K18752	PREDICTED: transportin-1 isoform X2 [Chrysemys picta bellii]
TNFRSF12A	275.25	279.48	305.10	343.76	346.90	333.79	-0.269779722615796	7.40792192731333	3.40444319881645e-11	3.62994368904733e-10	AC_000182.1:2438017-2441777:+	gene27572	NA	TNFRSF12A, FN14, TWEAKR, CD266; tumor necrosis factor receptor superfamily member 12A; K05149	PREDICTED: tumor necrosis factor receptor superfamily member 12A [Python bivittatus]
MMP11	12.09	9.97	12.16	5.98	6.77	7.49	0.742814642495844	3.82530024604722	3.55017099522991e-11	3.7820748688239e-10	AC_000174.1:73215380-73221211:+	gene20364	NA	NA	PREDICTED: stromelysin-3 [Chrysemys picta bellii]
SMYD5	19.22	18.26	17.11	23.56	24.85	24.26	-0.42449593014183	4.93082678743619	3.57981838222927e-11	3.81038815967817e-10	AC_000168.1:11207518-11219560:-	gene13504	NA	NA	PREDICTED: SET and MYND domain-containing protein 5 isoform X1 [Chrysemys picta bellii]
FAM49B	90.15	86.94	81.68	101.08	112.88	108.16	-0.328717433135932	6.55340128745583	3.59101210815649e-11	3.81902752993404e-10	AC_000171.1:11761797-11871731:+	gene16603	NA	NA	PREDICTED: protein FAM49B isoform X1 [Alligator mississippiensis]
MMP7	37.12	39.14	37.03	28.95	26.91	24.97	0.469118613316216	4.73145576201274	3.65436538556983e-11	3.88307609591671e-10	AC_000172.1:6390159-6400327:+	gene17224	4;GO:0004222,molecular_function metalloendopeptidase activity;GO:0008270,molecular_function zinc ion binding;GO:0030574,biological_process collagen catabolic process;GO:0031012,cellular_component extracellular matrix	MMP7; matrix metalloproteinase-7 (matrilysin, uterine) [EC:3.4.24.23]; K01397	Matrilysin, partial [Tinamus guttatus]
SUMF1	54.66	59.43	57.13	45.67	44.75	44.31	0.326691600819808	5.85699863424624	3.67709690321378e-11	3.90388790981919e-10	AC_000179.1:21994924-22088654:+	gene25300	NA	SUMF1, FGE; formylglycine-generating enzyme [EC:1.8.3.7]; K13444	PREDICTED: sulfatase-modifying factor 1 isoform X1 [Chrysemys picta bellii]
NCBP3	29.93	31.98	30.31	38.34	38.24	36.59	-0.312193536792812	5.96331324454233	3.76455729427423e-11	3.99332654523398e-10	AC_000176.1:25074912-25100410:-	gene22562	NA	NA	PREDICTED: uncharacterized protein C17orf85 homolog [Serinus canaria]
SGSM2	13.42	14.60	14.58	11.02	10.91	10.28	0.385474135006478	5.34844293172618	3.77455921567165e-11	4.00051703037582e-10	AC_000176.1:23887919-23925901:+	gene22513	NA	NA	PREDICTED: small G protein signaling modulator 2 isoform X2 [Haliaeetus leucocephalus]
BIRC2	85.19	85.26	80.81	99.36	96.62	97.71	-0.242278558800261	7.24300037220892	3.81686426382028e-11	4.04190293329979e-10	AC_000172.1:6583915-6614248:-	gene17227	1;GO:0042981,biological_process regulation of apoptotic process	BIRC2_3; baculoviral IAP repeat-containing protein 2/3; K16060	Inhibitor of apoptosis protein [Tyto alba]
FASTKD2	16.36	17.61	17.91	21.70	22.19	22.16	-0.366973978614172	5.33190699956419	4.03702831226423e-11	4.27140310174862e-10	AC_000159.1:95499448-95519764:+	gene1913	NA	NA	PREDICTED: FAST kinase domain-containing protein 2 [Pelodiscus sinensis]
HCCS	59.78	59.58	55.06	70.48	79.90	73.77	-0.373006825345228	5.76874138490017	4.25568171465115e-11	4.49891531180029e-10	AC_000187.1:137706219-137714932:-	gene32198	5;GO:0004408,molecular_function holocytochrome-c synthase activity;GO:0005739,cellular_component mitochondrion;GO:0005743,cellular_component mitochondrial inner membrane;GO:0018063,biological_process cytochrome c-heme linkage;GO:0046872,molecular_function metal ion binding	HCCS; cytochrome c heme-lyase [EC:4.4.1.17]; K01764	RecName: Full=Cytochrome c-type heme lyase; Short=CCHL; AltName: Full=Holocytochrome c-type synthase [Gallus gallus]
PRR9	20.53	20.83	19.68	34.45	34.52	29.90	-0.706590065393853	3.19348993447225	4.39419983553488e-11	4.64139694968709e-10	AC_000160.1:17323171-17325076:-	gene2942	NA	NA	Proline-rich protein 9, partial [Colius striatus]
HMGB1	911.15	911.29	901.39	1022.90	1001.58	1026.81	-0.181001068544025	9.28552996263739	4.42870835609397e-11	4.67386899723488e-10	AC_000169.1:30349894-30358978:+	gene14849	9;GO:0000400,molecular_function four-way junction DNA binding;GO:0000405,molecular_function bubble DNA binding;GO:0005623,cellular_component cell;GO:0005634,cellular_component nucleus;GO:0008301,molecular_function DNA binding, bending;GO:0032392,biological_process DNA geometric change;GO:0044378,molecular_function non-sequence-specific DNA binding, bending;GO:0051103,biological_process DNA ligati…	HMGB1; high mobility group protein B1; K10802	high-mobility-group B1b [Gekko japonicus]
PRICKLE1	6.95	6.21	6.81	10.01	9.21	9.05	-0.518010162086227	4.31259340819357	4.50451511978782e-11	4.74773044964473e-10	AC_000162.1:38273722-38388076:+	gene5926	NA	PRICKLE; prickle; K04511	PREDICTED: prickle-like protein 1 [Pterocles gutturalis]
CHAF1B	29.76	30.73	29.82	36.30	36.83	36.80	-0.300742825801172	5.84221737220262	4.50634636184151e-11	4.74773044964473e-10	AC_000158.1:150360987-150386586:+	gene1210	NA	NA	PREDICTED: LOW QUALITY PROTEIN: chromatin assembly factor 1 subunit B [Alligator sinensis]
SDPR	8.44	8.05	8.37	4.72	5.39	3.53	0.869205200033209	3.04501435708668	4.53365110480935e-11	4.77244646834511e-10	AC_000159.1:80858085-80871342:-	gene1809	4;GO:0001786,molecular_function phosphatidylserine binding;GO:0005829,cellular_component cytosol;GO:0005901,cellular_component caveola;GO:0097320,biological_process plasma membrane tubulation	NA	PREDICTED: serum deprivation-response protein [Pelodiscus sinensis]
ARID4B	21.26	21.15	20.92	17.86	16.89	16.48	0.28800151989538	6.29725984497347	4.58448328295507e-11	4.82186627328435e-10	AC_000185.1:7971322-8110955:-	gene29407	3;GO:0003677,molecular_function DNA binding;GO:0005634,cellular_component nucleus;GO:0006355,biological_process regulation of transcription, DNA-templated	NA	PREDICTED: AT-rich interactive domain-containing protein 4B isoform X2 [Alligator sinensis]
MGST1	107.77	112.03	104.89	78.85	84.55	85.67	0.367151490411081	5.50272840247617	4.73835635015164e-11	4.97948693156071e-10	AC_000162.1:93925154-93950175:-	gene6600	NA	GST, gst; glutathione S-transferase [EC:2.5.1.18]; K00799	PREDICTED: microsomal glutathione S-transferase 1 [Chrysemys picta bellii]
GEN1	21.97	22.84	22.26	18.46	17.18	17.15	0.325453824490314	5.78775536375611	4.77593169066247e-11	5.0147282751956e-10	AC_000168.1:80969481-80998406:-	gene14144	NA	NA	PREDICTED: flap endonuclease GEN homolog 1 [Chrysemys picta bellii]
SLC38A10	46.82	48.69	49.48	41.23	39.89	40.27	0.237464785452657	7.18843484178045	4.86185970782071e-11	5.10063743311604e-10	AC_000176.1:52045200-52086311:+	gene23456	NA	NA	PREDICTED: putative sodium-coupled neutral amino acid transporter 10 [Chelonia mydas]
ERAP2	8.59	8.47	9.59	6.58	5.41	4.96	0.63165666574057	4.42242662657438	4.91729704431762e-11	5.15444033927584e-10	AC_000164.1:98715724-98767730:+	gene9892	NA	NA	PREDICTED: endoplasmic reticulum aminopeptidase 2-like [Chelonia mydas]
CLK4	22.48	21.11	21.87	16.24	16.93	14.97	0.433513898789279	4.91580552288183	4.92945796875103e-11	5.16282724474e-10	AC_000164.1:41100787-41122624:-	gene9155	NA	NA	PREDICTED: dual specificity protein kinase CLK4 [Mesitornis unicolor]
EMG1	73.19	67.73	67.52	82.86	85.42	89.70	-0.323188583217474	6.26027907592604	5.13793774941921e-11	5.3766395790929e-10	AC_000162.1:103847443-103853164:-	gene6794	7;GO:0000462,biological_process maturation of SSU-rRNA from tricistronic rRNA transcript (SSU-rRNA, 5.8S rRNA, LSU-rRNA);GO:0005730,cellular_component nucleolus;GO:0017126,biological_process nucleologenesis;GO:0019843,molecular_function rRNA binding;GO:0032040,cellular_component small-subunit processome;GO:0070037,molecular_function rRNA (pseudouridine) methyltransferase activity;GO:0070475,biolo…	EMG1, NEP1; rRNA small subunit pseudouridine methyltransferase Nep1 [EC:2.1.1.260]; K14568	probable ribosome biogenesis protein NEP1 [Gallus gallus]
CHD3	42.11	44.64	43.01	36.91	36.50	36.82	0.217526838955605	7.89875528964597	5.29290003293810e-11	5.53413498810403e-10	AC_000176.1:28185053-28206741:+	gene22703	NA	NA	PREDICTED: chromodomain-helicase-DNA-binding protein 3 isoform X5 [Chrysemys picta bellii]
PPP2R1B	55.29	56.28	55.70	66.76	63.05	67.05	-0.254844112005576	6.91680192006647	5.45481612913206e-11	5.69862988035842e-10	AC_000172.1:22374084-22408393:-	gene17323	NA	PPP2R1; serine/threonine-protein phosphatase 2A regulatory subunit A; K03456	serine/threonine-protein phosphatase 2A 65 kDa regulatory subunit A beta isoform [Xenopus (Silurana) tropicalis]
ARPC1B	138.77	145.23	141.21	161.89	168.17	180.59	-0.281871706045198	7.44489232026081	5.51920350735686e-11	5.75996493800736e-10	AC_000182.1:37546481-37559078:-	gene28260	NA	ARPC1A_B; actin related protein 2/3 complex, subunit 1A/1B; K05757	PREDICTED: actin-related protein 2/3 complex subunit 1B [Aptenodytes forsteri]
EPHA1	10.42	9.39	11.24	7.04	6.79	7.54	0.517828219003284	4.7696697167979	5.52687490163624e-11	5.75996493800736e-10	AC_000161.1:107608324-107623794:-	gene5297	NA	EPHA1, EPH; Eph receptor A1 [EC:2.7.10.1]; K05102	PREDICTED: ephrin type-A receptor 1 isoform X1 [Tinamus guttatus]
DESI2	28.78	29.44	30.59	39.55	43.37	39.10	-0.470000093636589	4.45291756103364	5.52745003719827e-11	5.75996493800736e-10	AC_000173.1:33286862-33332139:-	gene18917	NA	NA	PREDICTED: desumoylating isopeptidase 2 [Python bivittatus]
PINX1	17.78	17.18	17.11	24.29	23.09	26.86	-0.533580246570597	4.27515645093064	5.79963161606793e-11	6.03852583783717e-10	AC_000165.1:8318621-8384877:+	gene10021	NA	NA	PREDICTED: PIN2/TERF1-interacting telomerase inhibitor 1 [Columba livia]
IDH2	52.27	54.04	51.69	64.08	61.30	64.25	-0.283033034214563	6.29464567923782	5.86925272468194e-11	6.10589233579443e-10	AC_000178.1:21903846-21920153:-	gene24376	NA	IDH1, IDH2, icd; isocitrate dehydrogenase [EC:1.1.1.42]; K00031	PREDICTED: isocitrate dehydrogenase [NADP], mitochondrial [Anolis carolinensis]
TRUB1	5.57	4.71	5.97	10.06	9.04	8.66	-0.789094837688027	3.03343180984308	5.98522214356364e-11	6.22132261505597e-10	AC_000183.1:35686370-35719661:+	gene28779	NA	NA	PREDICTED: probable tRNA pseudouridine synthase 1 [Chelonia mydas]
LOC107131155	362.37	347.38	349.10	282.31	272.15	293.40	0.301289576329493	6.15520518989795	6.11245592860991e-11	6.34825862175545e-10	AC_000186.1:42729460-42734073:-	gene30353	NA	RTN3; reticulon-3; K20723	PREDICTED: reticulon-3 isoform X2 [Chrysemys picta bellii]
SOCS4	23.73	22.32	22.73	30.55	29.49	28.63	-0.381733097722644	5.10632275503521	6.66014665454574e-11	6.91129432521465e-10	AC_000167.1:67735432-67749361:+	gene12951	5;GO:0005622,cellular_component intracellular;GO:0007175,biological_process negative regulation of epidermal growth factor-activated receptor activity;GO:0016567,biological_process protein ubiquitination;GO:0032436,biological_process positive regulation of proteasomal ubiquitin-dependent protein catabolic process;GO:0035556,biological_process intracellular signal transduction	SOCS4; suppressor of cytokine signaling 4; K04697	Suppressor of cytokine signaling 4 [Chelonia mydas]
CUL7	18.07	17.13	18.88	13.96	14.85	14.51	0.305061418693516	6.38414384413402	6.83201961193047e-11	7.08372559763317e-10	AC_000180.1:16640012-16655706:-	gene26058	NA	CUL7; cullin 7; K10613	PREDICTED: cullin-7 [Struthio camelus australis]
MAP1LC3A	146.31	135.84	145.55	106.40	115.43	96.46	0.416912779687118	5.52665441232782	6.85048864701972e-11	7.09694612672468e-10	AC_000170.1:64497127-64498905:+	gene16096	NA	MAP1LC; microtubule-associated protein 1 light chain; K10435	PREDICTED: microtubule-associated proteins 1A/1B light chain 3A isoform X2 [Serinus canaria]
PSMD10	110.53	105.97	107.55	128.33	125.29	133.66	-0.275402097180038	6.53317625302046	7.01199795128584e-11	7.25820738727344e-10	AC_000187.1:60966165-60973538:-	gene31376	NA	NA	PREDICTED: 26S proteasome non-ATPase regulatory subunit 10 isoform X1 [Python bivittatus]
TBX18	22.73	24.03	25.19	18.61	16.26	18.08	0.416534454004471	5.2837052299063	7.10162668603622e-11	7.34485740003296e-10	AC_000166.1:65579317-65608088:+	gene11480	NA	NA	PREDICTED: T-box transcription factor TBX18 isoform X1 [Chrysemys picta bellii]
EIF2S3	593.03	582.33	582.50	658.19	649.59	646.00	-0.169159221952597	9.7786983235759	7.1710674514122e-11	7.4105010940447e-10	AC_000187.1:126240221-126255115:-	gene32062	NA	NA	PREDICTED: eukaryotic translation initiation factor 2 subunit 3 [Aquila chrysaetos canadensis]
MTHFD1	52.85	56.01	56.17	65.92	62.35	65.02	-0.247721942801269	7.39202290922759	7.50349250818344e-11	7.74757450241803e-10	AC_000167.1:76858871-76919406:+	gene13050	3;GO:0004329,molecular_function formate-tetrahydrofolate ligase activity;GO:0004488,molecular_function methylenetetrahydrofolate dehydrogenase (NADP+) activity;GO:0005524,molecular_function ATP binding	MTHFD; methylenetetrahydrofolate dehydrogenase (NADP+) / methenyltetrahydrofolate cyclohydrolase / formyltetrahydrofolate synthetase [EC:1.5.1.5 3.5.4.9 6.3.4.3]; K00288	methylenetetrahydrofolate dehydrogenase (NADP+ dependent) 1, methenyltetrahydrofolate cyclohydrolase, formyltetrahydrofolate synthetase [Xenopus laevis]
JADE2	8.63	9.35	8.63	5.96	6.56	6.20	0.494771667428865	4.4002773104055	7.69269193687139e-11	7.93632582115634e-10	AC_000164.1:47652188-47702899:+	gene9393	NA	NA	PREDICTED: protein Jade-2 isoform X3 [Pelodiscus sinensis]
SLC25A3	434.01	428.34	424.68	483.55	476.69	498.62	-0.198027167533171	9.1150078514622	7.79917863497506e-11	8.03950216268068e-10	AC_000162.1:63086263-63092547:+	gene6316	NA	NA	PREDICTED: phosphate carrier protein, mitochondrial isoform X3 [Anolis carolinensis]
PRMT5	61.75	66.76	62.04	73.72	81.86	75.51	-0.292672325200112	7.10970309804856	7.93710864217718e-11	8.17489256083494e-10	AC_000167.1:21752427-21760475:+	gene12177	17;GO:0001046,molecular_function core promoter sequence-specific DNA binding;GO:0003714,molecular_function transcription corepressor activity;GO:0005634,cellular_component nucleus;GO:0005794,cellular_component Golgi apparatus;GO:0005829,cellular_component cytosol;GO:0006351,biological_process transcription, DNA-templated;GO:0006355,biological_process regulation of transcription, DNA-templated;GO:…	NA	protein arginine N-methyltransferase 5 [Xenopus laevis]
S100PBP	47.15	44.61	45.24	36.32	37.18	33.72	0.341561650806832	5.74059428989876	8.23700185231762e-11	8.47673548831791e-10	AC_000159.1:121646103-121679721:-	gene2181	1;GO:0048306,molecular_function calcium-dependent protein binding	NA	hypothetical protein UY3_14463 [Chelonia mydas]
ZNHIT6	16.72	17.49	17.50	24.30	22.67	21.76	-0.429928339465284	4.82107002194145	8.26197315101624e-11	8.49538929389085e-10	AC_000160.1:58563969-58626675:+	gene3607	NA	NA	PREDICTED: box C/D snoRNA protein 1 [Chelonia mydas]
CSPG4	0.39	0.39	0.45	0.10	0.16	0.16	1.57481521619616	1.10056854589585	8.53766662372622e-11	8.77160434330018e-10	AC_000178.1:33574739-33610470:+	gene24553	NA	NA	PREDICTED: chondroitin sulfate proteoglycan 4 isoform X1 [Chrysemys picta bellii]
LOC100299281	50.73	48.99	52.08	38.81	39.57	41.26	0.325661066098937	5.75361794574583	8.58512164773909e-11	8.81306408354755e-10	AC_000173.1:60833852-60866415:-	gene19334	1;GO:0016491,molecular_function oxidoreductase activity	NA	PREDICTED: quinone oxidoreductase-like protein 2-like [Alligator sinensis]
CYSTM1	381.84	367.43	383.12	284.94	315.69	315.34	0.291605581898376	6.74382350467598	9.26381544972514e-11	9.50191847492055e-10	AC_000164.1:53047809-53118493:+	gene9482	NA	NA	PREDICTED: cysteine-rich and transmembrane domain-containing protein 1 isoform X2 [Anser cygnoides domesticus]
QTRTD1	11.41	11.60	9.09	17.09	15.65	16.45	-0.632488455578417	4.06241638152315	9.55514626362635e-11	9.79264411873382e-10	AC_000158.1:59180262-59206860:+	gene343	NA	NA	PREDICTED: queuine tRNA-ribosyltransferase subunit QTRTD1 [Chelonia mydas]
TGFBR3	8.72	9.79	8.10	6.17	5.86	5.22	0.609148650392561	4.27713196571936	9.79709997689872e-11	1.00323273773342e-09	AC_000160.1:51660797-51870036:+	gene3534	NA	NA	PREDICTED: transforming growth factor beta receptor type 3 [Chelonia mydas]
PGLYRP2	1.01	0.90	0.71	0.10	0.22	0.16	2.47860180533385	0.170615372585662	9.81874461266425e-11	1.0046202752496e-09	AC_000164.1:8701307-8707063:+	gene8371	NA	PGRP; peptidoglycan recognition protein; K01446	PREDICTED: N-acetylmuramoyl-L-alanine amidase [Chelonia mydas]
LOC787858	12.79	11.91	11.61	16.22	15.93	16.09	-0.424702026449833	4.73797160129099	9.96590842311923e-11	1.01883763953322e-09	AC_000175.1:59484361-59501174:-	gene21742	NA	KRAB; KRAB domain-containing zinc finger protein; K09228	PREDICTED: zinc finger protein 420-like [Python bivittatus]
PSMC1	145.13	138.79	146.21	162.50	168.76	164.34	-0.21978620172544	7.67162637917199	1.00402380206985e-10	1.02559172078098e-09	AC_000167.1:102920825-102933425:+	gene13304	5;GO:0000502,cellular_component proteasome complex;GO:0005524,molecular_function ATP binding;GO:0005737,cellular_component cytoplasm;GO:0016787,molecular_function hydrolase activity;GO:0030163,biological_process protein catabolic process	PSMC1, RPT2; 26S proteasome regulatory subunit T2; K03062	proteasome (prosome, macropain) 26S subunit, ATPase, 1 [Xenopus (Silurana) tropicalis]
MINK1	39.87	42.24	42.15	34.29	35.69	34.02	0.240812956063307	7.22969023931849	1.02731714922433e-10	1.04852246209072e-09	AC_000176.1:27123624-27170653:-	gene22620	NA	NA	PREDICTED: misshapen-like kinase 1 isoform X1 [Python bivittatus]
NUP62	45.18	45.69	49.27	55.50	57.43	56.16	-0.287641975284012	6.32518343984745	1.03291939046611e-10	1.05337408012119e-09	AC_000175.1:56702987-56725925:-	gene21604	3;GO:0005643,cellular_component nuclear pore;GO:0017056,molecular_function structural constituent of nuclear pore;GO:0051169,biological_process nuclear transport	NUP62, NSP1; nuclear pore complex protein Nup62; K14306	LOC100037082 protein [Xenopus laevis]
IFI44	4.77	5.25	5.96	2.93	2.32	2.78	0.953697352504442	2.53123081912677	1.03441559526498e-10	1.05403382207173e-09	AC_000160.1:66277614-66297704:-	gene3648	NA	NA	PREDICTED: LOW QUALITY PROTEIN: interferon-induced protein 44-like [Pelodiscus sinensis]
CCHCR1	11.53	10.51	11.25	8.23	7.40	8.18	0.461137431320844	4.71301353985945	1.05209862675126e-10	1.07117276920507e-09	AC_000180.1:27779740-27791244:+	gene26277	NA	NA	PREDICTED: coiled-coil alpha-helical rod protein 1 [Chrysemys picta bellii]
SLC37A1	18.70	18.10	18.21	14.53	13.17	13.62	0.391845251705861	5.03243918622127	1.07266447112169e-10	1.09121629107306e-09	AC_000158.1:144333224-144437238:+	gene1115	NA	NA	PREDICTED: glycerol-3-phosphate transporter isoform X1 [Anas platyrhynchos]
ERGIC1	120.74	126.08	126.01	146.91	146.04	141.80	-0.239029729274622	6.92504188044363	1.112462234214e-10	1.13077549458067e-09	AC_000177.1:4505274-4618420:+	gene23734	NA	NA	PREDICTED: endoplasmic reticulum-Golgi intermediate compartment protein 1 [Pseudopodoces humilis]
CCDC8	21.07	20.91	19.99	12.59	13.86	16.07	0.525188478259315	4.77321381443669	1.13145274536951e-10	1.14913748140598e-09	AC_000175.1:54124478-54127115:+	gene21456	NA	NA	NA
CTSL	61.71	61.87	56.58	44.94	45.82	48.77	0.351476117955711	5.89566994195291	1.19165954964407e-10	1.20929572122915e-09	AC_000165.1:82365218-82371041:+	gene10745	4;GO:0004197,molecular_function cysteine-type endopeptidase activity;GO:0005615,cellular_component extracellular space;GO:0005764,cellular_component lysosome;GO:0051603,biological_process proteolysis involved in cellular protein catabolic process	CTSL; cathepsin L [EC:3.4.22.15]; K01365	PREDICTED: cathepsin L1 isoform X2 [Chrysemys picta bellii]
TRIOBP	36.38	35.80	36.73	28.56	27.58	30.10	0.315855189140392	5.8419662268303	1.20875587604343e-10	1.22564290666463e-09	AC_000162.1:110069286-110110818:+	gene6945	NA	NA	PREDICTED: TRIO and F-actin-binding protein isoform X2 [Chrysemys picta bellii]
CARS	46.35	46.13	46.66	53.07	53.45	55.35	-0.235944672466948	6.96752177775043	1.21362038140607e-10	1.22957082070455e-09	AC_000186.1:49202275-49254993:+	gene30585	NA	CARS, cysS; cysteinyl-tRNA synthetase [EC:6.1.1.16]; K01883	PREDICTED: cysteine--tRNA ligase, cytoplasmic isoform X1 [Chrysemys picta bellii]
EDEM1	38.85	41.70	43.24	32.74	33.82	31.88	0.314181667102019	6.20526461614413	1.25729613002646e-10	1.27278158807165e-09	AC_000179.1:21268880-21295419:-	gene25293	NA	EDEM1; ER degradation enhancer, mannosidase alpha-like 1; K10084	PREDICTED: LOW QUALITY PROTEIN: ER degradation-enhancing alpha-mannosidase-like protein 1 [Chrysemys picta bellii]
PHB2	146.06	140.50	148.44	163.50	174.47	175.67	-0.255367597256117	7.14948835520645	1.28289910116559e-10	1.29764146247482e-09	AC_000162.1:103853321-103857865:+	gene6795	NA	NA	PREDICTED: prohibitin-2 [Chelonia mydas]
FAM63B	15.31	17.01	16.94	11.76	12.51	10.61	0.485772362804616	4.75613339657264	1.29540443956657e-10	1.30922349344143e-09	AC_000167.1:51494339-51571039:-	gene12794	NA	NA	PREDICTED: protein FAM63B-like [Haplochromis burtoni]
NDUFAF4	32.26	27.32	29.95	44.19	40.08	48.29	-0.586566922903908	4.27254204418148	1.33666712613871e-10	1.34982715236026e-09	AC_000166.1:53673440-53682100:+	gene11406	1;GO:0032981,biological_process mitochondrial respiratory chain complex I assembly	NDUFAF4; NADH dehydrogenase [ubiquinone] 1 alpha subcomplex assembly factor 4; K18161	NADH dehydrogenase [ubiquinone] 1 alpha subcomplex assembly factor 4 [Taeniopygia guttata]
EPHA2	118.16	122.07	121.73	135.18	137.59	134.08	-0.185258906006654	8.55122418951189	1.3588768138374e-10	1.37101026119492e-09	AC_000159.1:136525536-136552381:+	gene2493	NA	EPHA2, ECK; Eph receptor A2 [EC:2.7.10.1]; K05103	PREDICTED: ephrin type-A receptor 2 [Chrysemys picta bellii]
TERF2IP	54.96	55.23	52.34	63.58	65.89	69.06	-0.30525149474659	6.16810328241997	1.35985305900487e-10	1.37101026119492e-09	AC_000175.1:2976673-2983195:+	gene20530	NA	NA	PREDICTED: telomeric repeat-binding factor 2-interacting protein 1-like [Latimeria chalumnae]
DUSP14	60.41	60.74	60.63	74.08	76.43	76.43	-0.336036383068345	5.33557118341863	1.36933871741392e-10	1.37945315112209e-09	AC_000176.1:14096512-14122129:+	gene22275	3;GO:0003723,molecular_function RNA binding;GO:0004725,molecular_function protein tyrosine phosphatase activity;GO:0017017,molecular_function MAP kinase tyrosine/serine/threonine phosphatase activity	NA	PREDICTED: dual specificity protein phosphatase 14 [Pelodiscus sinensis]
APEH	22.35	22.49	24.54	16.90	17.86	18.23	0.371130105287058	5.50160077445561	1.4009707659784e-10	1.41017422356512e-09	AC_000179.1:51086069-51094563:-	gene25559	NA	NA	PREDICTED: LOW QUALITY PROTEIN: acylamino-acid-releasing enzyme [Chrysemys picta bellii]
SORT1	33.58	34.75	33.95	27.47	29.16	26.23	0.291012289781368	6.33465302402116	1.41922163424094e-10	1.42702036031041e-09	AC_000160.1:34150844-34218228:+	gene3402	NA	SORT1; sortilin; K12388	PREDICTED: sortilin [Alligator mississippiensis]
TAF13	105.68	107.28	104.31	130.34	134.47	128.82	-0.325560533391218	5.46333389413468	1.4200065627132e-10	1.42702036031041e-09	AC_000160.1:34418711-34426698:+	gene3410	6;GO:0003677,molecular_function DNA binding;GO:0003712,molecular_function transcription cofactor activity;GO:0005669,cellular_component transcription factor TFIID complex;GO:0006357,biological_process regulation of transcription from RNA polymerase II promoter;GO:0006366,biological_process transcription from RNA polymerase II promoter;GO:0046982,molecular_function protein heterodimerization activ…	TAF13; transcription initiation factor TFIID subunit 13; K03127	transcription initiation factor TFIID subunit 13 [Xenopus (Silurana) tropicalis]
RWDD1	164.37	159.52	160.37	192.57	182.49	191.21	-0.244230351091206	7.00010689514374	1.4537194560449e-10	1.45971781302372e-09	AC_000166.1:34577927-34595759:-	gene11251	NA	NA	PREDICTED: RWD domain-containing protein 1 [Python bivittatus]
EIF2B4	34.44	32.86	32.18	39.63	40.58	42.24	-0.315380446180761	5.9414524228699	1.49092051185346e-10	1.4958621238976e-09	AC_000168.1:72283198-72287773:+	gene14029	NA	EIF2B4; translation initiation factor eIF-2B subunit delta; K03680	unnamed protein product, partial [Tetraodon nigroviridis]
SLC16A14	1.97	2.44	1.77	3.78	3.92	3.83	-0.916026739321025	2.36270150525826	1.50802929406425e-10	1.51180545788622e-09	AC_000159.1:118877562-118917946:-	gene2118	NA	NA	PREDICTED: monocarboxylate transporter 14 isoform X1 [Chrysemys picta bellii]
EFL1	31.66	31.16	30.51	37.06	35.32	37.47	-0.253753952370682	6.84083346264218	1.52525038806805e-10	1.52783555821731e-09	AC_000178.1:24407754-24521565:-	gene24429	NA	RIA1; ribosome assembly protein 1 [EC:3.6.5.-]; K14536	PREDICTED: elongation factor Tu GTP-binding domain-containing protein 1 isoform X1 [Chelonia mydas]
FN1	926.71	978.83	974.47	1079.07	1085.41	1061.52	-0.180464256848544	12.8871662168827	1.53693919142527e-10	1.53830260522412e-09	AC_000159.1:103881401-103950599:-	gene1972	1;GO:0005576,cellular_component extracellular region	FN1; fibronectin 1; K05717	PREDICTED: fibronectin [Picoides pubescens]
TGFBR1	27.92	27.86	26.58	34.65	35.54	32.89	-0.336924716323995	5.53566588904196	1.60493239672717e-10	1.60506172246422e-09	AC_000165.1:64570042-64645451:+	gene10533	NA	TGFBR1, ALK5; TGF-beta receptor type-1 [EC:2.7.11.30]; K04674	PREDICTED: TGF-beta receptor type-1 isoform X2 [Leptosomus discolor]
[truncated: 11,170 more rows]
