# Supplementary material for: The Identification of a Novel Nucleomodulin MbovP467 of Mycoplasmopsis bovis and Its Potential Contribution in Pathogenesis
Source: Cells. 2024 Mar 29;13(7):604. doi: 10.3390/cells13070604 (PMC11011252; doi:10.3390/cells13070604)
Supplement: Supplementary file 1 [file cells-13-00604-s001.zip › Table S2 Treatment_vs_Con.DEG_up.anno.xls]

Gene	Treatment_1	Treatment_2	Treatment_3	Con_1	Con_2	Con_3	logFC	logCPM	PValue	FDR	GeneInfo	GeneName	GO	KEGG	NR
SLC2A3	694.96	722.12	713.83	66.72	61.85	61.20	3.47014003563032	9.19697199032077	0	0	AC_000162.1:101896620-101909526:-	gene6752	NA	NA	PREDICTED: solute carrier family 2, facilitated glucose transporter member 3 [Chrysemys picta bellii]
DDIT4	121.69	117.03	120.99	11.02	11.63	12.32	3.34471319624685	5.60027383224579	0	0	AC_000185.1:28483402-28485434:+	gene29582	NA	DDIT4, REDD1; DNA-damage-inducible transcript 4; K08270	PREDICTED: DNA damage-inducible transcript 4 protein [Chrysemys picta bellii]
ADM	117.19	121.24	118.15	14.82	11.93	12.07	3.16993902490628	5.32596010550297	0	0	AC_000172.1:42911038-42913361:-	gene17583	NA	ADM; adrenomedullin; K12333	adrenomedullin, partial [Columba livia]
CXCL5	536.68	517.96	515.35	54.76	56.39	67.97	3.10842335224372	6.6865790412414	0	0	AC_000163.1:90645963-90648082:+	gene7843	13;GO:0005153,molecular_function interleukin-8 receptor binding;GO:0005615,cellular_component extracellular space;GO:0006954,biological_process inflammatory response;GO:0006955,biological_process immune response;GO:0007186,biological_process G-protein coupled receptor signaling pathway;GO:0008009,molecular_function chemokine activity;GO:0030593,biological_process neutrophil chemotaxis;GO:0032496,…	CXCL5_6, SCYB5_6; C-X-C motif chemokine 5/6; K05506	interleukin-8 precursor [Gallus gallus]
BNIP3	454.47	466.70	446.25	60.00	60.34	63.21	2.87832025788729	7.18208639438101	0	0	AC_000183.1:51353507-51357471:-	gene28939	3;GO:0005740,cellular_component mitochondrial envelope;GO:0016021,cellular_component integral component of membrane;GO:0043065,biological_process positive regulation of apoptotic process	BNIP3; BCL2/adenovirus E1B 19 kDa protein-interacting protein 3; K15464	PREDICTED: BCL2/adenovirus E1B 19 kDa protein-interacting protein 3-like [Latimeria chalumnae]
NDRG1	450.09	445.47	460.22	76.63	77.51	76.05	2.54197659930078	8.27433268130127	0	0	AC_000171.1:9109740-9165928:+	gene16582	NA	NA	PREDICTED: protein NDRG1 isoform X1 [Chrysemys picta bellii]
HK2	57.77	59.19	58.97	15.73	15.88	16.82	1.84167249221788	6.72811600344153	0	0	AC_000168.1:9722666-9791764:-	gene13458	NA	HK; hexokinase [EC:2.7.1.1]; K00844	PREDICTED: hexokinase-2 [Chrysemys picta bellii]
EGLN3	111.11	112.29	117.23	29.57	33.43	30.18	1.86086366034684	5.76416840689569	2.97524320598582e-259	3.692574342949e-256	AC_000178.1:44805297-44834310:-	gene24655	NA	EGLN, HPH; hypoxia-inducible factor prolyl hydroxylase [EC:1.14.11.29]; K09592	PREDICTED: egl nine homolog 3 isoform X3 [Chelonia mydas]
CEMIP	61.70	62.59	63.15	27.86	29.46	28.71	1.10851533671582	7.55850178908106	3.0599010054736e-233	3.45240285263026e-230	AC_000178.1:27140036-27300593:+	gene24466	15;GO:0004415,molecular_function hyalurononglucosaminidase activity;GO:0005540,molecular_function hyaluronic acid binding;GO:0005783,cellular_component endoplasmic reticulum;GO:0005886,cellular_component plasma membrane;GO:0007605,biological_process sensory perception of sound;GO:0010800,biological_process positive regulation of peptidyl-threonine phosphorylation;GO:0030214,biological_process hya…	NA	PREDICTED: protein KIAA1199 homolog [Pelodiscus sinensis]
VWA5A	60.11	58.92	57.83	23.83	23.29	22.62	1.32626502131409	6.63330146724108	5.3766141455286e-230	5.56076318001296e-227	AC_000186.1:27193385-27222075:+	gene30008	NA	NA	MGC68953 protein [Xenopus laevis]
CYP1A1	35.24	37.95	39.40	3.29	2.74	4.96	3.30750844727825	5.10828839897815	4.65780192877012e-229	4.44676767215123e-226	AC_000178.1:34340249-34346365:+	gene24582	4;GO:0005506,molecular_function iron ion binding;GO:0005789,cellular_component endoplasmic reticulum membrane;GO:0020037,molecular_function heme binding;GO:0070330,molecular_function aromatase activity	CYP1A1; cytochrome P450 family 1 subfamily A1 [EC:1.14.14.1]; K07408	cytochrome P450 1A5-like [Phalacrocorax carbo]
SLC16A3	122.65	124.20	131.72	49.65	52.56	50.99	1.28996310946901	7.02534077381736	4.76002426501834e-217	3.93844407687618e-214	AC_000176.1:51243971-51256022:-	gene23405	NA	SLC16A3; MFS transporter, MCT family, solute carrier family 16 (monocarboxylic acid transporters), member 3; K08180	PREDICTED: monocarboxylate transporter 4 [Corvus cornix cornix]
PTGES	200.27	186.31	178.91	53.08	51.08	53.95	1.81963648420799	5.86332318473267	2.03584622858953e-206	1.57918047143904e-203	AC_000168.1:100143652-100155090:-	gene14420	NA	PTGES; microsomal prostaglandin-E synthase 1 [EC:5.3.99.3]; K15729	PREDICTED: prostaglandin E synthase [Python bivittatus]
ERO1A	179.00	181.77	176.97	88.20	88.29	83.51	1.0328876007373	7.56413894877897	7.8588790648718e-194	5.73744400436023e-191	AC_000167.1:11438272-11491345:+	gene11996	NA	ERO1L; ERO1-like protein alpha [EC:1.8.4.-]; K10950	PREDICTED: ERO1-like protein alpha [Chrysemys picta bellii]
ELF3	33.04	33.53	36.69	4.21	5.06	5.56	2.78322031014755	4.57637788215653	4.77412946714321e-186	3.29176226759524e-183	AC_000173.1:70826651-70830814:+	gene19440	6;GO:0003700,molecular_function DNA binding transcription factor activity;GO:0005634,cellular_component nucleus;GO:0006366,biological_process transcription from RNA polymerase II promoter;GO:0006954,biological_process inflammatory response;GO:0030855,biological_process epithelial cell differentiation;GO:0043565,molecular_function sequence-specific DNA binding	NA	PREDICTED: ETS-related transcription factor Elf-3 isoform X2 [Alligator sinensis]
SLC2A1	137.30	137.28	136.28	67.63	63.51	66.21	1.03791245092323	7.24911294192648	2.92068091180594e-182	1.90781951560124e-179	AC_000160.1:103902893-103931096:+	gene4032	2;GO:0005355,molecular_function glucose transmembrane transporter activity;GO:0016021,cellular_component integral component of membrane	SLC2A1, GLUT1; MFS transporter, SP family, solute carrier family 2 (facilitated glucose transporter), member 1; K07299	Slc2a14 protein [Xenopus laevis]
CXCL3	98.90	100.66	105.49	16.40	10.49	14.12	2.84444871430839	4.3116551104859	3.93856867513889e-178	2.32769408700708e-175	AC_000163.1:90811061-90813087:+	gene7850	13;GO:0005153,molecular_function interleukin-8 receptor binding;GO:0005615,cellular_component extracellular space;GO:0006954,biological_process inflammatory response;GO:0006955,biological_process immune response;GO:0007186,biological_process G-protein coupled receptor signaling pathway;GO:0008009,molecular_function chemokine activity;GO:0030593,biological_process neutrophil chemotaxis;GO:0032496,…	CXCL1_2_3, GRO; C-X-C motif chemokine 1/2/3; K05505	interleukin-8 precursor [Gallus gallus]
PNRC1	60.71	62.49	61.14	20.76	19.61	21.96	1.54002617505696	5.53815217157005	4.52616305117223e-172	2.44235694035211e-169	AC_000166.1:61921604-61925716:-	gene11448	NA	NA	proline-rich nuclear receptor coactivator 1 [Gallus gallus]
GRO1	71.48	80.99	71.51	4.87	5.49	5.98	3.7551730189193	3.81159322125656	5.24396399827348e-167	2.71178488260717e-164	AC_000163.1:90822747-90824841:+	gene7851	7;GO:0005153,molecular_function interleukin-8 receptor binding;GO:0005615,cellular_component extracellular space;GO:0006954,biological_process inflammatory response;GO:0006955,biological_process immune response;GO:0008009,molecular_function chemokine activity;GO:0030593,biological_process neutrophil chemotaxis;GO:0042119,biological_process neutrophil activation	CXCL1_2_3, GRO; C-X-C motif chemokine 1/2/3; K05505	PREDICTED: interleukin-8-like [Pelodiscus sinensis]
PFKFB3	42.63	43.32	45.84	14.91	14.30	15.91	1.5226616484238	5.65790106326376	4.04177858646556e-162	2.00650056146496e-159	AC_000170.1:17380739-17458018:-	gene15410	4;GO:0003873,molecular_function 6-phosphofructo-2-kinase activity;GO:0005524,molecular_function ATP binding;GO:0006000,biological_process fructose metabolic process;GO:0006003,biological_process fructose 2,6-bisphosphate metabolic process	PFKFB3; 6-phosphofructo-2-kinase / fructose-2,6-biphosphatase 3 [EC:2.7.1.105 3.1.3.46]; K01103	PREDICTED: 6-phosphofructo-2-kinase/fructose-2,6-bisphosphatase 3 isoform X3 [Calypte anna]
NFIL3	38.29	38.83	37.72	13.00	12.35	13.22	1.55192352260265	5.21907199100462	1.5705656380494e-154	7.21936671623375e-152	AC_000165.1:87878330-87893188:+	gene10811	NA	NFIL3, E4BP4; nuclear factor, interleukin 3 regulated; K09059	PREDICTED: nuclear factor interleukin-3-regulated protein [Chrysemys picta bellii]
VLDLR	22.95	22.95	21.28	6.20	7.26	7.22	1.68863596522252	5.28475136889665	5.08506338982142e-139	2.17623178383013e-136	AC_000165.1:42109678-42141155:-	gene10300	NA	NA	PREDICTED: very low-density lipoprotein receptor isoform X3 [Chelonia mydas]
SRL	13.66	15.00	15.66	3.03	3.41	2.90	2.23595578228125	4.51007264739623	1.43034803811782e-129	5.3794089397213e-127	AC_000182.1:3390323-3427353:-	gene27643	NA	NA	PREDICTED: sarcalumenin [Melopsittacus undulatus]
CDH4	5.23	6.08	5.55	0.19	0.37	0.31	4.28632478996097	3.19492520444964	6.70831654373062e-128	2.44873284188943e-125	AC_000170.1:55668695-56155580:-	gene15926	NA	CDH4; cadherin 4, type 1, R-cadherin; K06797	PREDICTED: cadherin-4 isoform X1 [Chrysemys picta bellii]
BNIP3L	168.16	176.11	177.87	87.39	84.99	84.95	1.00168635469801	6.45128394208687	1.63526010356298e-123	5.63755920703338e-121	AC_000165.1:74924183-74949658:+	gene10653	NA	BNIP3L; BCL2/adenovirus E1B 19 kDa protein-interacting protein 3-like; K15465	PREDICTED: BCL2/adenovirus E1B 19 kDa protein-interacting protein 3-like [Picoides pubescens]
CCNG2	21.91	21.70	21.76	4.50	3.65	4.63	2.31783208791795	3.87976866611102	9.83825056541493e-117	2.90720304208011e-114	AC_000163.1:93746610-93758040:+	gene7896	1;GO:0051726,biological_process regulation of cell cycle	CCNG2; cyclin G2; K10146	PREDICTED: cyclin-G2 [Alligator sinensis]
NFKBIA	26.64	27.77	28.26	5.29	6.74	5.79	2.21153189690804	4.09501151685118	3.00101133718947e-116	8.66175621066477e-114	AC_000178.1:46065545-46068942:-	gene24681	NA	NFKBIA; NF-kappa-B inhibitor alpha; K04734	PREDICTED: NF-kappa-B inhibitor alpha [Aquila chrysaetos canadensis]
IER3	176.71	169.08	176.84	59.54	71.49	71.57	1.3555937125081	5.87865186945833	3.44018132178035e-113	9.4880200854702e-111	AC_000180.1:28088454-28089726:+	gene26295	NA	NA	PREDICTED: radiation-inducible immediate-early gene IEX-1 [Chrysemys picta bellii]
PDK1	36.09	39.52	38.16	12.37	13.92	11.13	1.59770515736913	5.11934968238865	1.41097601082566e-111	3.72587729156537e-109	AC_000159.1:24065276-24107467:-	gene1474	NA	PDK1; pyruvate dehydrogenase kinase isoform 1 [EC:2.7.11.2]; K12077	PREDICTED: [Pyruvate dehydrogenase [lipoamide]] kinase isozyme 1, mitochondrial isoform X1 [Geospiza fortis]
LBH	143.03	136.25	139.53	49.09	41.07	39.46	1.66956199089066	4.94113756606852	2.47782877605868e-111	6.40673602909672e-109	AC_000168.1:69592077-69618485:-	gene13993	NA	NA	PREDICTED: protein LBH-like [Alligator mississippiensis]
PPP1R3C	19.04	18.87	20.28	3.32	3.12	3.34	2.54604248159949	3.57604182694806	1.64059131451888e-107	4.07227576089877e-105	AC_000183.1:13270021-13274922:-	gene28476	NA	PPP1R3; protein phosphatase 1 regulatory subunit 3A/B/C/D/E; K07189	PREDICTED: protein phosphatase 1 regulatory subunit 3C [Chrysemys picta bellii]
TNFAIP3	14.52	15.35	15.39	4.99	4.87	4.80	1.60694267245252	4.62897365509323	4.50476606463086e-103	9.98368779073815e-101	AC_000166.1:76762929-76778565:+	gene11607	4;GO:0003677,molecular_function DNA binding;GO:0008270,molecular_function zinc ion binding;GO:0016567,biological_process protein ubiquitination;GO:0016579,biological_process protein deubiquitination	TNFAIP3, A20, OTUD7C; tumor necrosis factor, alpha-induced protein 3 [EC:3.4.19.12]; K11859	Tumor necrosis factor alpha-induced protein 3 [Phoenicopterus ruber ruber]
EFNA1	80.36	79.75	85.65	30.68	34.88	31.19	1.33582913507359	5.19862327023954	1.86562386758375e-98	3.99211341734171e-96	AC_000160.1:15521492-15528093:-	gene2869	NA	EFNA; ephrin-A; K05462	PREDICTED: ephrin-A1 [Chelonia mydas]
ERRFI1	32.38	34.16	32.43	13.50	11.60	12.54	1.36796133928798	5.04346820648137	1.91667865448065e-97	4.03184725097616e-95	AC_000173.1:46201191-46215465:+	gene19086	NA	NA	PREDICTED: ERBB receptor feedback inhibitor 1 [Tyto alba]
CITED2	120.03	119.08	125.95	51.80	61.63	52.46	1.12977256536544	6.21823006667502	7.12920089218893e-93	1.40445257576122e-90	AC_000166.1:78070986-78073397:-	gene11619	NA	CITED2; Cbp/p300-interacting transactivator 2; K21361	PREDICTED: cbp/p300-interacting transactivator 2 [Chelonia mydas]
KCTD11	48.90	48.76	51.02	16.24	18.57	16.89	1.51528187285911	4.62112718698399	1.35297448102898e-90	2.54420701273494e-88	AC_000176.1:27685378-27688137:+	gene22666	NA	NA	PREDICTED: BTB/POZ domain-containing protein KCTD11 [Chrysemys picta bellii]
BCL6	24.49	25.95	25.69	10.17	11.79	10.68	1.21254020469837	5.31586752010936	1.32135430106013e-87	2.41166591624371e-85	AC_000158.1:80179452-80203473:+	gene547	1;GO:0003676,molecular_function nucleic acid binding	BCL6; B-cell lymphoma 6 protein; K15618	PREDICTED: B-cell lymphoma 6 protein homolog isoform X2 [Alligator sinensis]
IFI6	109.03	108.86	114.55	52.76	50.78	54.32	1.05263769194449	5.57884814544927	1.70102778498195e-86	3.05963128107405e-84	AC_000159.1:126246506-126250183:+	gene2277	NA	NA	PREDICTED: interferon alpha-inducible protein 6-like [Chelonia mydas]
KANK2	28.54	28.72	27.25	14.04	12.96	13.09	1.05621192248743	5.62337772868011	6.2983024564325e-85	1.11668902552548e-82	AC_000164.1:16824892-16850872:-	gene8741	NA	NA	PREDICTED: KN motif and ankyrin repeat domain-containing protein 2 [Anolis carolinensis]
ECI1	48.62	49.31	55.53	19.73	19.15	21.26	1.32803528133141	5.08318040849051	5.80989517002018e-75	9.01332611939006e-73	AC_000182.1:1767069-1779723:-	gene27538	4;GO:0004165,molecular_function dodecenoyl-CoA delta-isomerase activity;GO:0005743,cellular_component mitochondrial inner membrane;GO:0006635,biological_process fatty acid beta-oxidation;GO:0070062,cellular_component extracellular exosome	ECI1, DCI; Delta3-Delta2-enoyl-CoA isomerase [EC:5.3.3.8]; K13238	PREDICTED: enoyl-CoA delta isomerase 1, mitochondrial [Pelodiscus sinensis]
NFKBIZ	12.19	13.65	14.07	4.18	4.30	3.91	1.66993689785034	4.31919470718465	5.13822679502498e-74	7.77689423817744e-72	AC_000158.1:46543486-46554484:+	gene263	NA	NFKBIZ; NF-kappa-B inhibitor zeta; K14242	PREDICTED: NF-kappa-B inhibitor zeta [Chrysemys picta bellii]
CFB	12.82	14.04	13.96	5.29	4.75	4.74	1.44163162918621	4.48242288545049	6.89678860425084e-71	9.83862567440887e-69	AC_000180.1:27225265-27231292:-	gene26226	NA	CFB; complement factor B [EC:3.4.21.47]; K01335	PREDICTED: complement factor B-like [Anolis carolinensis]
PPP1R15A	25.14	24.48	23.32	11.82	11.37	11.48	1.05572195966365	5.22565507593934	4.8075959446884e-69	6.55682123840964e-67	AC_000175.1:55925844-55929654:+	gene21538	NA	PPP1R15A, GADD34; protein phosphatase 1 regulatory subunit 15A; K14019	PREDICTED: protein phosphatase 1 regulatory subunit 15A [Chrysemys picta bellii]
ANKRD37	18.37	17.79	17.19	2.71	2.08	2.92	2.74299535224975	2.69750005309827	1.84989778201707e-68	2.46871842716278e-66	AC_000184.1:14705892-14708636:+	gene29070	3;GO:0005634,cellular_component nucleus;GO:0005739,cellular_component mitochondrion;GO:0005829,cellular_component cytosol	NA	PREDICTED: ankyrin repeat domain-containing protein 37 [Pelodiscus sinensis]
ABHD18	22.94	24.53	21.98	8.76	9.00	8.77	1.37283810888457	4.55780659875418	2.36004622759616e-67	3.01964265264906e-65	AC_000174.1:30104714-30143954:-	gene19770	NA	NA	PREDICTED: uncharacterized protein C4orf29 homolog isoform X1 [Chrysemys picta bellii]
HSD3B1	53.12	53.13	52.27	24.35	24.38	28.38	1.01794589877238	5.61460761173845	3.40272456627428e-66	4.22312145920301e-64	AC_000160.1:23813909-23823807:-	gene3240	NA	HSD3B; 3beta-hydroxy-Delta5-steroid dehydrogenase / steroid Delta-isomerase [EC:1.1.1.145 5.3.3.1]; K00070	PREDICTED: 3 beta-hydroxysteroid dehydrogenase/Delta 5-->4-isomerase-like, partial [Eurypyga helias]
HSPA6	5.57	6.69	6.07	0.85	1.10	0.68	2.80946217701243	2.90727065537811	6.78539084035212e-66	8.25622409015786e-64	AC_000160.1:8027506-8030023:-	gene2594	3;GO:0005524,molecular_function ATP binding;GO:0005634,cellular_component nucleus;GO:0005737,cellular_component cytoplasm	HSPA1s; heat shock 70kDa protein 1/2/6/8; K03283	heat shock protein 70 [Oreochromis aureus]
FUT11	29.97	30.67	28.72	14.06	13.54	11.78	1.16887395204464	5.04764304679559	1.38497617996265e-65	1.63704184471585e-63	AC_000185.1:29833243-29836853:+	gene29612	NA	NA	PREDICTED: alpha-(1,3)-fucosyltransferase 11 [Ficedula albicollis]
EVPL	4.04	3.86	4.49	1.16	1.26	1.40	1.67381408198249	4.13745942536122	1.93129990925095e-63	2.15940208772194e-61	AC_000176.1:56256888-56274935:+	gene23548	NA	NA	PREDICTED: envoplakin [Nipponia nippon]
HMOX1	40.52	38.67	37.13	15.33	12.30	16.26	1.37392442021437	4.61783799918447	2.10321783429086e-57	2.19353248246923e-55	AC_000162.1:73980775-73987841:+	gene6431	29;GO:0002246,biological_process wound healing involved in inflammatory response;GO:0004392,molecular_function heme oxygenase (decyclizing) activity;GO:0004871,molecular_function signal transducer activity;GO:0005634,cellular_component nucleus;GO:0005783,cellular_component endoplasmic reticulum;GO:0006788,biological_process heme oxidation;GO:0006879,biological_process cellular iron ion homeostasi…	HMOX1; heme oxygenase 1 [EC:1.14.14.18]; K00510	PREDICTED: heme oxygenase 1 [Pelodiscus sinensis]
POLD4	116.63	109.22	112.32	55.19	52.69	52.63	1.05743536109183	4.80966321694608	1.20597129977153e-56	1.23696775218715e-54	AC_000186.1:45899596-45901384:-	gene30516	NA	POLD4; DNA polymerase delta subunit 4; K03505	PREDICTED: DNA polymerase delta subunit 4 [Chelonia mydas]
RND1	32.10	33.17	34.31	12.99	11.03	12.81	1.40302380360616	4.07693136737568	1.45928364988043e-56	1.46057817569887e-54	AC_000162.1:31090624-31097558:+	gene5837	NA	RND1; Rho family GTPase 1; K07531	PREDICTED: rho-related GTP-binding protein Rho6 [Anolis carolinensis]
ZNF395	11.86	10.63	10.41	2.66	3.44	2.86	1.88040497466715	3.55691765273069	3.90063322272257e-56	3.84212372438173e-54	AC_000165.1:10169983-10246574:+	gene10041	1;GO:0003676,molecular_function nucleic acid binding	NA	PREDICTED: zinc finger protein 395 [Chelonia mydas]
ADIRF	100.84	102.06	107.41	43.50	38.48	41.97	1.29647811606549	4.14352161635464	8.95062092017673e-53	8.04972146668938e-51	AC_000185.1:41912321-41914566:+	gene29702	NA	NA	PREDICTED: adipogenesis regulatory factor [Chrysemys picta bellii]
HRH1	5.33	5.54	5.14	0.42	1.12	0.62	2.94315598148624	2.33286908988031	2.68821505507047e-52	2.36620120911203e-50	AC_000179.1:55822720-55932848:+	gene25699	NA	HRH1; histamine receptor H1; K04149	PREDICTED: histamine H1 receptor-like isoform X2 [Alligator mississippiensis]
SPRY1	17.36	16.34	17.18	4.97	6.31	5.41	1.60879791765975	3.53580867718019	3.16450703402957e-50	2.63588569123094e-48	AC_000174.1:34748291-34755900:-	gene19789	NA	NA	PREDICTED: protein sprouty homolog 1 isoform X1 [Zonotrichia albicollis]
BHLHE41	7.02	6.63	6.92	1.01	1.26	1.37	2.48403764245127	2.35064395475747	6.52327290370424e-48	5.22324774244344e-46	AC_000162.1:84233718-84236923:+	gene6544	NA	BHLHB3, DEC2; class B basic helix-loop-helix protein 3; K03730	PREDICTED: class E basic helix-loop-helix protein 41 [Chelonia mydas]
CXCL8	21.00	15.82	17.81	0.93	0.77	1.68	3.93758379779179	1.7984571264268	5.13476984942121e-47	4.03339421526371e-45	AC_000163.1:90559881-90563647:+	gene7841	NA	IL8, CXCL8; interleukin 8; K10030	PREDICTED: interleukin-8-like isoform X2 [Zonotrichia albicollis]
APLN	22.22	20.27	15.18	0.24	0.67	0.00	6.0101925969822	1.45363017829465	2.85709633709381e-46	2.14905591755583e-44	AC_000187.1:13556078-13565265:-	gene30792	NA	APLN; apelin; K05225	PREDICTED: apelin [Chrysemys picta bellii]
MXI1	16.18	18.77	18.40	5.74	4.48	6.25	1.65348180316029	3.57175717203985	5.13914955633564e-44	3.56323939350177e-42	AC_000183.1:31041107-31135077:+	gene28725	NA	NA	PREDICTED: max-interacting protein 1 isoform X2 [Aquila chrysaetos canadensis]
KLHL24	10.60	11.14	11.12	3.97	3.58	4.81	1.37724106897337	3.85492204364721	2.51138403888982e-43	1.72203244788186e-41	AC_000158.1:84058275-84096282:-	gene622	NA	NA	PREDICTED: kelch-like protein 24 [Cuculus canorus]
NEFH	8.55	8.07	8.78	3.55	3.78	4.16	1.12538192647866	4.38675301517272	5.76199273997078e-43	3.82417603720734e-41	AC_000174.1:70821002-70828828:+	gene20277	13;GO:0000226,biological_process microtubule cytoskeleton organization;GO:0005198,molecular_function structural molecule activity;GO:0005739,cellular_component mitochondrion;GO:0005883,cellular_component neurofilament;GO:0014069,cellular_component postsynaptic density;GO:0019901,molecular_function protein kinase binding;GO:0030424,cellular_component axon;GO:0033693,biological_process neurofilamen…	NEFH, NF-H; neurofilament heavy polypeptide; K04574	PREDICTED: neurofilament heavy polypeptide [Pseudopodoces humilis]
PIK3IP1	23.86	21.19	21.04	7.37	6.71	8.42	1.5279990074893	3.64277417566497	1.04138370962373e-42	6.80242801060009e-41	AC_000174.1:72198071-72208758:-	gene20322	NA	NA	PREDICTED: phosphoinositide-3-kinase-interacting protein 1, partial [Melopsittacus undulatus]
BTG1	81.40	82.09	82.97	30.26	42.38	29.29	1.27504765659471	4.96068852389435	2.95690997583538e-42	1.91136508906734e-40	AC_000162.1:22086068-22088781:-	gene5598	NA	TOB; protein Tob/BTG; K14443	PREDICTED: protein BTG1 [Chrysemys picta bellii]
VEGFA	50.04	51.22	53.35	21.25	16.53	22.59	1.31751924117558	3.97826207482721	8.41042350459792e-42	5.3805034080188e-40	AC_000180.1:17255514-17270515:+	gene26086	3;GO:0008083,molecular_function growth factor activity;GO:0008201,molecular_function heparin binding;GO:0016020,cellular_component membrane	VEGFA; vascular endothelial growth factor A; K05448	PREDICTED: vascular endothelial growth factor A-like isoform X3 [Alligator mississippiensis]
ZNF536	6.68	7.05	7.71	3.15	3.44	3.22	1.11441959893012	4.49225229130162	1.1056140878653e-41	7.03680843307502e-40	AC_000175.1:40915365-41364861:+	gene21001	1;GO:0003676,molecular_function nucleic acid binding	NA	Zinc finger protein 536 [Pelecanus crispus]
LOC784007	17.36	17.80	16.60	7.19	7.20	7.52	1.22095376129917	3.8839719537955	1.3726515879545e-41	8.69182594801191e-40	AC_000160.1:13087958-13107209:-	gene2784	NA	NA	PREDICTED: SLAM family member 8-like [Alligator sinensis]
PDGFB	27.80	29.62	31.57	12.77	11.55	12.52	1.24492592208898	4.01232996539196	1.56711999617518e-41	9.87285597590364e-40	AC_000162.1:111180157-111204302:-	gene6983	2;GO:0008083,molecular_function growth factor activity;GO:0016020,cellular_component membrane	PDGFB; platelet-derived growth factor subunit B; K17386	PREDICTED: platelet-derived growth factor subunit B [Chelonia mydas]
ALDOC	21.35	21.44	21.24	10.47	8.26	8.75	1.19104712118383	4.13944766125305	2.3464772460619e-41	1.47081460105425e-39	AC_000176.1:20588063-20591587:-	gene22406	2;GO:0004332,molecular_function fructose-bisphosphate aldolase activity;GO:0006096,biological_process glycolytic process	ALDO; fructose-bisphosphate aldolase, class I [EC:4.1.2.13]; K01623	Fructose-bisphosphate aldolase C [Cuculus canorus]
CDKN1A	26.41	28.18	24.29	9.59	10.03	9.81	1.40727187305913	3.64771663289624	3.37436948944271e-40	2.07323266007294e-38	AC_000180.1:10551734-10568782:+	gene25955	NA	CDKN1A, P21, CIP1; cyclin-dependent kinase inhibitor 1A; K06625	PREDICTED: cyclin-dependent kinase inhibitor 1 [Falco peregrinus]
PLEKHF1	32.31	29.33	29.71	11.62	10.58	14.67	1.27989351881577	4.2493590902781	5.36229628165141e-37	2.9317823414791e-35	AC_000175.1:40424604-40434172:+	gene20994	1;GO:0046872,molecular_function metal ion binding	NA	Pleckstrin homology domain-containing family F member 1 [Merops nubicus]
ZBP1	13.77	13.90	14.48	5.72	6.66	5.80	1.2067237667715	3.71757715694964	5.51145000590742e-36	2.94838819066022e-34	AC_000170.1:59099238-59109860:+	gene15957	NA	ZBP1, DAI; Z-DNA binding protein 1; K12965	PREDICTED: z-DNA-binding protein 1 [Chelonia mydas]
GRB7	12.72	13.35	10.86	4.97	4.87	4.14	1.38986025314976	3.85112348351581	8.06205727001268e-35	4.18653526268315e-33	AC_000176.1:40753679-40762636:+	gene23044	NA	NA	PREDICTED: growth factor receptor-bound protein 7 isoform X2 [Chrysemys picta bellii]
LOC101902400	4.01	3.98	3.12	0.00	0.27	0.19	4.62848722365002	1.04319527104034	3.68651469225343e-34	1.86748301410438e-32	AC_000183.1:51361608-51365175:-	gene28940	NA	NA	PREDICTED: protein very KIND [Struthio camelus australis]
CYP26B1	13.62	14.38	16.82	6.64	5.93	5.67	1.27410729008221	4.09112330933741	1.65191835762888e-33	8.16811105041115e-32	AC_000168.1:12371179-12387041:+	gene13517	NA	CYP26B; cytochrome P450 family 26 subfamily B [EC:1.14.14.-]; K12664	PREDICTED: cytochrome P450 26B1 isoform X2 [Chrysemys picta bellii]
RELB	11.32	12.19	13.11	4.50	5.95	4.45	1.2982409048489	3.93348311680115	5.37119601701547e-33	2.57381906436985e-31	AC_000175.1:53099830-53128181:+	gene21403	NA	RELB; transcription factor RelB; K09253	PREDICTED: transcription factor RelB isoform X2 [Chrysemys picta bellii]
MISP	7.69	8.30	8.72	3.57	3.46	3.72	1.17687100766136	3.69209642546202	3.43818775597738e-32	1.59221448654609e-30	AC_000164.1:44940857-44951978:+	gene9310	NA	NA	PREDICTED: mitotic interactor and substrate of PLK1 isoform X1 [Aquila chrysaetos canadensis]
NR4A2	4.36	3.84	3.85	0.71	1.29	0.81	2.13093306433411	2.33202142811556	4.01472171429551e-32	1.8522940965101e-30	AC_000159.1:39999678-40017692:+	gene1608	6;GO:0003707,molecular_function steroid hormone receptor activity;GO:0004879,molecular_function nuclear receptor activity;GO:0005634,cellular_component nucleus;GO:0006351,biological_process transcription, DNA-templated;GO:0008270,molecular_function zinc ion binding;GO:0043565,molecular_function sequence-specific DNA binding	NR4A2, NURR1; nuclear receptor subfamily 4 group A member 2; K08558	PREDICTED: nuclear receptor subfamily 4 group A member 2 isoform X3 [Pelodiscus sinensis]
DHRS3	8.63	10.84	9.47	2.34	3.08	2.42	1.88201579810781	2.62170691037061	5.56912024517911e-31	2.46851254867564e-29	AC_000173.1:42039113-42040601:+	gene19007,gene19008,gene19009	NA	DHRS3; short-chain dehydrogenase/reductase 3 [EC:1.1.1.300]; K11146	PREDICTED: short-chain dehydrogenase/reductase 3 [Serinus canaria]
YPEL3	54.70	56.08	60.54	28.07	28.41	27.57	1.00944834360108	4.00263282574994	6.75803756902419e-31	2.98484000957862e-29	AC_000182.1:26451071-26454436:+	gene27927	NA	NA	PREDICTED: protein yippee-like 3 [Anolis carolinensis]
NFATC1	8.55	9.33	9.34	3.72	4.64	4.68	1.04910095244742	4.26334777025362	2.41626246315132e-30	1.0269942955538e-28	AC_000181.1:1016829-1099835:-	gene26974	NA	NFATC1, NFAT2, NFATC; nuclear factor of activated T-cells, cytoplasmic 1; K04446	PREDICTED: nuclear factor of activated T-cells, cytoplasmic 1 isoform X1 [Pelodiscus sinensis]
CEACAM1	5.22	4.80	4.90	1.30	1.50	0.83	2.05354630160243	2.17199210560268	2.9138650614901e-30	1.22589760264927e-28	AC_000175.1:51138352-51156406:+	gene21306	NA	NA	PREDICTED: carcinoembryonic antigen-related cell adhesion molecule 5-like [Latimeria chalumnae]
MUC1	10.09	9.24	10.78	4.37	4.38	5.10	1.09737897682767	3.89212616818991	5.85624368871446e-28	2.20248001274652e-26	AC_000160.1:15482750-15486949:+	gene2864	1;GO:0016021,cellular_component integral component of membrane	NA	PREDICTED: mucin-1 [Alligator sinensis]
PTGS2	6.96	7.74	6.68	2.65	3.25	2.33	1.38078020212374	3.2926745876699	9.15839454644325e-28	3.42363959987672e-26	AC_000173.1:69263774-69271833:-	gene19430	27;GO:0001516,biological_process prostaglandin biosynthetic process;GO:0004601,molecular_function peroxidase activity;GO:0004666,molecular_function prostaglandin-endoperoxide synthase activity;GO:0005634,cellular_component nucleus;GO:0005737,cellular_component cytoplasm;GO:0005789,cellular_component endoplasmic reticulum membrane;GO:0006954,biological_process inflammatory response;GO:0006979,biol…	PTGS2, COX2; prostaglandin-endoperoxide synthase 2 [EC:1.14.99.1]; K11987	prostaglandin G/H synthase 2 isoform 2 [Gallus gallus]
SNAI2	6.44	6.36	6.33	1.76	1.56	0.92	2.16560327876719	1.82361363093713	1.58477238737417e-27	5.85375300586333e-26	AC_000171.1:21577307-21580910:-	gene16684	41;GO:0000790,cellular_component nuclear chromatin;GO:0001078,molecular_function transcriptional repressor activity, RNA polymerase II proximal promoter sequence-specific DNA binding;GO:0001649,biological_process osteoblast differentiation;GO:0003198,biological_process epithelial to mesenchymal transition involved in endocardial cushion formation;GO:0003273,biological_process cell migration invol…	SNAI2, SLUG; snail 2; K05706	PREDICTED: zinc finger protein SNAI2 [Anolis carolinensis]
LGALS9	13.57	15.00	14.08	6.43	6.92	6.89	1.05821207185708	3.55903732752949	8.46873703023572e-26	2.84068906168258e-24	AC_000176.1:19738611-19757380:+	gene22374,gene22378	1;GO:0030246,molecular_function carbohydrate binding	NA	PREDICTED: galectin-9-like [Haplochromis burtoni]
SSC5D	1.75	1.96	2.11	0.71	0.69	0.57	1.54833134803031	2.63524140757367	3.56362304846228e-25	1.15478134868056e-23	AC_000175.1:62447529-62471952:-	gene21887	NA	NA	PREDICTED: soluble scavenger receptor cysteine-rich domain-containing protein SSC5D [Struthio camelus australis]
RIMKLA	7.76	8.23	7.86	3.48	3.14	3.01	1.28652133227155	2.81773373801226	3.17876946899263e-24	9.69329431932862e-23	AC_000160.1:104368103-104402396:-	gene4048	4;GO:0003824,molecular_function catalytic activity;GO:0005524,molecular_function ATP binding;GO:0006464,biological_process cellular protein modification process;GO:0046872,molecular_function metal ion binding	RIMKLA, NAAGS-II; N-acetylaspartylglutamate/N-acetylaspartylglutamylglutamate synthase [EC:6.3.2.41 6.3.2.42]; K18311	PREDICTED: N-acetylaspartyl-glutamate synthetase A isoform X1 [Latimeria chalumnae]
UBA7	8.10	6.70	6.92	3.47	2.89	3.65	1.09143524954924	4.06659471889096	3.85257290231493e-24	1.16905335673914e-22	AC_000179.1:50991901-51000966:+	gene25551	NA	UBE1L, UBA7; ubiquitin-activating enzyme E1-like [EC:6.2.1.45]; K10698	PREDICTED: ubiquitin-like modifier-activating enzyme 1-like [Alligator mississippiensis]
EEF1A2	10.00	10.78	10.94	5.18	5.48	4.18	1.08813228334432	3.50628010042287	3.62241788459954e-23	1.05041655060198e-21	AC_000170.1:54623916-54631599:+	gene15885	NA	EEF1A; elongation factor 1-alpha; K03231	PREDICTED: elongation factor 1-alpha 2 [Meleagris gallopavo]
TMEM45A	19.00	18.09	17.22	8.45	7.46	9.87	1.04500077996149	3.67983623973537	5.2711958340162e-23	1.51788425744722e-21	AC_000158.1:45281233-45394345:+	gene247	1;GO:0016021,cellular_component integral component of membrane	NA	PREDICTED: transmembrane protein 45A [Cuculus canorus]
CATSPERD	4.98	4.56	5.83	2.12	2.25	2.13	1.22589894568885	3.40038197522762	5.79817484614528e-23	1.65809096809929e-21	AC_000164.1:19777109-19814421:-	gene8865	NA	NA	PREDICTED: cation channel sperm-associated protein subunit delta [Chrysemys picta bellii]
RASSF6	6.25	6.87	6.11	2.05	2.65	2.57	1.39502928233278	2.53951526228266	1.95654732930053e-21	4.95565487835691e-20	AC_000163.1:90370454-90443586:-	gene7839	NA	RASSF6; Ras association domain-containing protein 6; K09854	PREDICTED: ras association domain-containing protein 6 isoform X2 [Pelodiscus sinensis]
SLCO2A1	7.30	7.01	7.19	3.46	4.02	3.04	1.03134315188148	3.44086010730513	1.96807576486614e-21	4.97470230504149e-20	AC_000158.1:136435601-136528514:+	gene1035	NA	NA	PREDICTED: solute carrier organic anion transporter family member 2A1 [Aptenodytes forsteri]
ARRDC2	6.07	5.81	6.40	2.76	2.65	2.00	1.29333584850602	2.76893259881414	3.23757715347451e-21	8.03631401035444e-20	AC_000164.1:5101423-5110233:-	gene8281	NA	NA	PREDICTED: arrestin domain-containing protein 2-like isoform X2 [Python bivittatus]
HR	3.87	4.12	3.44	1.80	1.88	1.71	1.07263953577889	3.40021032133406	5.27421440999072e-21	1.29109023752258e-19	AC_000165.1:69930953-69946715:-	gene10583	NA	NA	PREDICTED: protein hairless [Chrysemys picta bellii]
HPSE	3.02	2.72	3.15	0.90	1.06	0.63	1.79198275083421	1.79962446113563	1.09679118057981e-19	2.4659919098145e-18	AC_000163.1:99846840-99892778:-	gene7944	NA	HPSE; heparanase [EC:3.2.1.166]; K07964	PREDICTED: heparanase [Chrysemys picta bellii]
SPON2	4.02	4.31	3.36	0.57	1.26	0.74	2.2251646478286	1.42948555797315	1.90040646980792e-19	4.18190508808264e-18	AC_000163.1:109224625-109228237:-	gene8066	NA	NA	PREDICTED: spondin-2-like [Alligator sinensis]
CLEC2B	7.26	6.57	7.63	2.52	3.21	3.08	1.27837497902903	2.613563074494	6.36451068750214e-19	1.35488751531028e-17	AC_000162.1:100511278-100531783:+	gene6711,gene6714	NA	CLEC2B; C-type lectin domain family 2 member B; K10071	PREDICTED: C-type lectin domain family 2 member D-like isoform X1 [Chrysemys picta bellii]
EPOR	8.50	8.12	7.52	3.64	4.22	4.11	1.00304716038644	3.27946078715191	1.0241067749355e-18	2.15792685631996e-17	AC_000164.1:16998237-17003838:-	gene8750	NA	EPOR; erythropoietin receptor; K05079	PREDICTED: erythropoietin receptor [Python bivittatus]
BIK	13.16	12.71	13.92	5.94	5.57	6.56	1.10990631112094	2.80613929045109	1.36336203954163e-18	2.83428580783102e-17	AC_000162.1:114545870-114571825:+	gene7074	NA	BIK; Bcl-2-interacting killer; K18452	NA
ANGPTL4	9.10	8.79	8.56	3.78	4.66	4.53	1.02249525327524	3.09982132816289	2.79868548247065e-18	5.63871518229598e-17	AC_000164.1:18236516-18243587:+	gene8804	NA	ANGPTL4, PGAR; angiopoietin-like 4; K08767	PREDICTED: angiopoietin-related protein 4 [Chrysemys picta bellii]
KRT35	2.12	1.56	2.06	0.25	0.52	0.13	2.76036048320519	0.834080844950933	2.03713841120553e-17	3.865890645485e-16	AC_000176.1:42313513-42317810:-	gene23127	NA	KRT1; type I keratin, acidic; K07604	PREDICTED: keratin, type I cuticular Ha6-like [Alligator mississippiensis]
MVP	4.64	4.85	4.33	1.93	2.35	2.54	1.00497364690303	3.27990767182396	2.08576060202313e-17	3.95109276931118e-16	AC_000182.1:26661749-26681331:-	gene27947	NA	NA	PREDICTED: major vault protein-like isoform X1 [Python bivittatus]
TMEM151A	5.32	4.47	5.26	2.17	1.89	1.76	1.35082776714551	2.33488965803586	2.53820721662236e-17	4.78022606456755e-16	AC_000186.1:44993277-44995717:+	gene30477	NA	NA	PREDICTED: transmembrane protein 151A [Anolis carolinensis]
ADAMTS1	2.82	2.94	3.51	1.34	1.40	1.25	1.19612008083839	2.78128127112272	3.08006434478534e-17	5.75702990709801e-16	AC_000158.1:8955133-8963831:+	gene97	NA	NA	PREDICTED: LOW QUALITY PROTEIN: A disintegrin and metalloproteinase with thrombospondin motifs 1 [Gallus gallus]
IL1A	3.65	3.12	3.68	0.35	1.07	0.78	2.28494402840249	0.976278401197659	2.1054983826972e-16	3.68566155538151e-15	AC_000168.1:46349421-46360402:-	gene13806	NA	IL1A; interleukin 1 alpha; K04383	PREDICTED: interleukin-1 beta-like [Chelonia mydas]
NCKIPSD	4.45	4.89	5.46	2.64	2.16	2.01	1.09344206602668	3.06448570740329	3.22926661749909e-16	5.56644833191405e-15	AC_000179.1:51773493-51785996:+	gene25598	NA	NA	PREDICTED: NCK-interacting protein with SH3 domain [Chrysemys picta bellii]
PKD2L1	1.84	2.19	2.11	0.59	0.84	0.77	1.47379516113234	1.93253629602545	7.10874856895897e-16	1.18903879365701e-14	AC_000183.1:21055936-21132573:-	gene28593	NA	PKD2L1; polycystin 2L1; K04990	PREDICTED: polycystic kidney disease 2-like 1 protein-like [Chelonia mydas]
STC1	1.49	1.04	2.03	0.00	0.00	0.00	7.4164452635057	-0.402571955373602	8.28945140450187e-16	1.37724740804917e-14	AC_000165.1:71854876-71868618:-	gene10627	14;GO:0001886,biological_process endothelial cell morphogenesis;GO:0003421,biological_process growth plate cartilage axis specification;GO:0005179,molecular_function hormone activity;GO:0005615,cellular_component extracellular space;GO:0005634,cellular_component nucleus;GO:0005737,cellular_component cytoplasm;GO:0006874,biological_process cellular calcium ion homeostasis;GO:0010596,biological_pro…	NA	PREDICTED: stanniocalcin-1 [Pelodiscus sinensis]
CIART	2.58	3.55	3.40	1.03	0.68	0.79	1.87642556011454	1.38780112664704	1.94749605947692e-15	3.09876584540616e-14	AC_000160.1:20400837-20404361:-	gene3057	NA	NA	PREDICTED: circadian-associated transcriptional repressor [Chrysemys picta bellii]
MLPH	3.80	4.35	4.15	1.91	1.61	2.01	1.11497159099441	2.48806683916906	7.09606180703821e-15	1.066213354566e-13	AC_000160.1:117629119-117637812:+	gene4234,gene4236	NA	NA	PREDICTED: melanophilin isoform X2 [Anolis carolinensis]
SLC6A12	2.62	2.90	3.85	0.62	1.31	0.77	1.81558559030713	2.07648536971796	1.12400288128177e-14	1.65873956713295e-13	AC_000162.1:107649322-107669075:-	gene6893	NA	NA	PREDICTED: sodium- and chloride-dependent betaine transporter [Chaetura pelagica]
LOC107131208	7.94	8.11	8.31	3.20	3.13	3.22	1.32770647646448	1.89895391946642	1.15958833212075e-14	1.70517189454391e-13	AC_000159.1:34527525-34547406:-	gene1567	NA	NA	PREDICTED: dipeptidyl peptidase 4 [Charadrius vociferus]
ISG20	18.01	15.48	19.42	9.13	8.23	6.30	1.14767170943014	2.81491320854314	1.86104810136588e-14	2.67952064803386e-13	AC_000178.1:20013542-20030818:+	gene24311	1;GO:0003676,molecular_function nucleic acid binding	NA	PREDICTED: interferon-stimulated gene 20 kDa protein [Chelonia mydas]
SMIM3	54.81	42.86	48.65	24.82	21.92	20.26	1.11129531455768	2.80333844560561	2.20991504652992e-14	3.16711958920125e-13	AC_000164.1:64133811-64153721:+	gene9661	NA	NA	PREDICTED: small integral membrane protein 3 [Anolis carolinensis]
LOC107131286	18.93	13.96	14.32	5.46	6.38	4.45	1.54310238721939	1.96326113405915	5.3289764402905e-14	7.36502523390261e-13	AC_000180.1:17257384-17263204:-	gene26087	NA	NA	PREDICTED: vascular endothelial growth factor A-like isoform X3 [Latimeria chalumnae]
NR4A3	2.46	2.84	2.29	0.89	0.97	1.14	1.31059191566817	2.01586899031528	8.66066665293203e-14	1.17344469246222e-12	AC_000165.1:65334319-65376413:+	gene10542	6;GO:0003707,molecular_function steroid hormone receptor activity;GO:0004879,molecular_function nuclear receptor activity;GO:0005634,cellular_component nucleus;GO:0006351,biological_process transcription, DNA-templated;GO:0008270,molecular_function zinc ion binding;GO:0043565,molecular_function sequence-specific DNA binding	NR4A3, NOR1; nuclear receptor subfamily 4 group A member 3; K08559	PREDICTED: nuclear receptor subfamily 4 group A member 3 [Chelonia mydas]
C1R	1.89	1.94	1.93	0.48	0.84	0.72	1.50953059191445	1.61962464783938	9.31281886092589e-14	1.25768656020622e-12	AC_000162.1:103737083-103748178:+	gene6791	NA	C1R; complement component 1, r subcomponent [EC:3.4.21.41]; K01330	PREDICTED: complement C1r subcomponent [Pygoscelis adeliae]
RORA	6.39	5.48	5.54	2.14	3.33	2.84	1.0736371867299	2.9912907785274	1.48978428082487e-13	1.98600566158082e-12	AC_000167.1:48949516-49762212:+	gene12771	NA	NR1F1, RORA; RAR-related orphan receptor alpha; K08532	PREDICTED: nuclear receptor ROR-alpha [Melopsittacus undulatus]
BMP2	3.17	3.75	3.28	1.19	1.39	1.06	1.47975386256138	1.59494484263496	1.8055053068272e-13	2.39659105486977e-12	AC_000170.1:49550049-49561304:+	gene15754	NA	BMP2; bone morphogenetic protein 2; K21283	PREDICTED: bone morphogenetic protein 2-like [Alligator mississippiensis]
SIX5	5.12	5.90	6.69	2.51	3.51	2.68	1.02280599160445	3.35022617896603	3.4163674758979e-13	4.42132812756713e-12	AC_000175.1:53754943-53759029:-	gene21437	NA	NA	PREDICTED: homeobox protein SIX5 [Chrysemys picta bellii]
DPP4	4.50	4.10	3.41	1.33	1.94	1.62	1.30528201651407	2.27405540908528	3.77353515498955e-13	4.86833106118247e-12	AC_000159.1:34487608-34571857:+	gene1566	NA	DPP4, CD26; dipeptidyl-peptidase 4 [EC:3.4.14.5]; K01278	PREDICTED: dipeptidyl peptidase 4 [Chelonia mydas]
CX3CL1	0.77	0.98	0.60	0.12	0.00	0.00	3.95943726221593	-0.402401516121094	9.4748290473775e-13	1.17945941130393e-11	AC_000175.1:25464058-25476367:+	gene20790	NA	CX3CL1, NTT; C-X3-C motif chemokine 1; K05508	PREDICTED: fractalkine [Pelodiscus sinensis]
TMEM45B	1.04	1.14	1.29	0.00	0.22	0.05	3.74664057179926	-0.243657257585167	1.01792524272048e-12	1.25831376368564e-11	AC_000186.1:36619501-36649204:+	gene30164	1;GO:0016021,cellular_component integral component of membrane	NA	PREDICTED: transmembrane protein 45B [Latimeria chalumnae]
HYAL1	15.00	17.94	13.65	6.02	6.06	8.87	1.12241046178551	3.04676166413288	1.42223913052881e-12	1.72714382084081e-11	AC_000179.1:50600551-50601799:+	gene25530	NA	hya; hyaluronoglucosaminidase [EC:3.2.1.35]; K01197	PREDICTED: hyaluronidase-1 [Chrysemys picta bellii]
TNFSF18	3.05	2.25	2.08	0.21	0.15	0.32	3.33048469245382	-0.101512193153848	1.92838734164854e-12	2.31911000941861e-11	AC_000173.1:41541494-41553715:-	gene19002	NA	TNFSF18, GITRL; tumor necrosis factor ligand superfamily member 18; K05479	NA
C8H9orf24	1.75	1.89	1.88	0.93	0.86	0.80	1.07369216701781	2.1845543078603	2.93505489561464e-12	3.44952332476073e-11	AC_000165.1:77079148-77103643:-	gene10690	NA	NA	PREDICTED: uncharacterized family 31 glucosidase KIAA1161 homolog isoform X2 [Meleagris gallopavo]
CXCR4	1.97	2.28	2.38	0.53	0.52	0.64	1.91811068714583	0.770077839212805	4.32269295986863e-12	5.03273380158814e-11	AC_000159.1:61582124-61585838:+	gene1705	NA	CXCR4, CD184; C-X-C chemokine receptor type 4; K04189	PREDICTED: C-X-C chemokine receptor type 4 [Opisthocomus hoazin]
RNF122	13.21	11.17	10.08	5.09	5.04	4.39	1.23929290873543	2.06126654881047	7.03724959748899e-12	7.99078726024116e-11	AC_000184.1:28449631-28947457:-	gene29190	5;GO:0000209,biological_process protein polyubiquitination;GO:0016021,cellular_component integral component of membrane;GO:0042787,biological_process protein ubiquitination involved in ubiquitin-dependent protein catabolic process;GO:0043161,biological_process proteasome-mediated ubiquitin-dependent protein catabolic process;GO:0061630,molecular_function ubiquitin protein ligase activity	NA	PREDICTED: RING finger protein 122 isoform X2 [Anolis carolinensis]
BMF	4.87	4.19	5.35	0.92	1.84	1.44	1.79553528333814	0.970625369353173	9.29210648521069e-12	1.04271549356193e-10	AC_000167.1:35852896-35874044:-	gene12597	1;GO:0006915,biological_process apoptotic process	BMF; Bcl-2-modifying factor; K17460	PREDICTED: bcl-2-modifying factor isoform X1 [Opisthocomus hoazin]
CSPG4	0.39	0.39	0.45	0.10	0.16	0.16	1.57481521619616	1.10056854589585	8.53766662372622e-11	8.77160434330018e-10	AC_000178.1:33574739-33610470:+	gene24553	NA	NA	PREDICTED: chondroitin sulfate proteoglycan 4 isoform X1 [Chrysemys picta bellii]
PGLYRP2	1.01	0.90	0.71	0.10	0.22	0.16	2.47860180533385	0.170615372585662	9.81874461266425e-11	1.0046202752496e-09	AC_000164.1:8701307-8707063:+	gene8371	NA	PGRP; peptidoglycan recognition protein; K01446	PREDICTED: N-acetylmuramoyl-L-alanine amidase [Chelonia mydas]
FGFR3	2.73	2.30	2.44	1.42	1.16	0.99	1.04856844013799	2.2003196712993	2.52627677356702e-10	2.45718033203294e-09	AC_000163.1:109690989-109704041:+	gene8081	NA	FGFR3, CD333; fibroblast growth factor receptor 3 [EC:2.7.10.1]; K05094	PREDICTED: fibroblast growth factor receptor 3 [Haliaeetus leucocephalus]
NES	0.66	0.70	0.67	0.31	0.14	0.28	1.40104271375577	1.26194387756953	3.11290889544524e-10	2.97874420211033e-09	AC_000160.1:14208427-14215602:+	gene2808	NA	NA	PREDICTED: nestin [Chrysemys picta bellii]
IRS2	0.74	0.97	0.73	0.26	0.32	0.29	1.46877692029462	1.10675964657358	2.59631176463505e-09	2.21767552036377e-08	AC_000169.1:88638500-88668940:-	gene15243	NA	IRS2; insulin receptor substrate 2; K07187	PREDICTED: insulin receptor substrate 2 [Ficedula albicollis]
RAPGEFL1	2.64	2.51	2.07	1.29	1.10	1.08	1.03536181416817	1.99747246206848	3.40351553593462e-09	2.87353954533909e-08	AC_000176.1:41109853-41123930:+	gene23059	NA	NA	PREDICTED: rap guanine nucleotide exchange factor-like 1 [Python bivittatus]
C1S	2.65	2.25	2.12	1.09	1.02	1.28	1.02573295699414	1.97816601772384	5.85397755911398e-09	4.77043437203963e-08	AC_000162.1:103768064-103779250:-	gene6792	NA	C1S; complement component 1, s subcomponent [EC:3.4.21.42]; K01331	PREDICTED: complement C1s subcomponent [Python bivittatus]
TMEM95	1.09	0.97	0.79	0.16	0.00	0.22	2.71098847161724	-0.419179170114597	1.08017073802787e-08	8.45804355183845e-08	AC_000176.1:27687748-27690379:+	gene22667	NA	NA	PREDICTED: transmembrane protein 95 [Chrysemys picta bellii]
PAPLN	0.77	0.79	0.81	0.40	0.30	0.36	1.12428590786489	1.42704597511863	1.60882882412285e-08	1.23070646368468e-07	AC_000167.1:85089842-85125639:+	gene13147	NA	NA	PREDICTED: papilin [Serinus canaria]
MYO1A	1.31	1.06	1.43	0.63	0.63	0.51	1.09106482589881	1.71203254593975	2.81474497037438e-08	2.06708874717849e-07	AC_000162.1:56709727-56738786:+	gene6103	NA	MYO1; myosin I; K10356	PREDICTED: unconventional myosin-Ia-like [Python bivittatus]
HES4	2.20	3.62	3.56	0.85	1.29	0.68	1.73910463390544	0.630808815490433	3.9286423574231e-08	2.82329938031141e-07	AC_000173.1:52723417-52728119:+	gene19224	NA	HES4; hairy and enhancer of split 4; K09089	PREDICTED: transcription factor HES-4 [Chrysemys picta bellii]
LOC515917	8.51	9.21	12.50	4.12	4.63	5.37	1.07128307056356	2.01759015403661	6.10259216448094e-08	4.24547485164647e-07	AC_000170.1:75014777-75022404:-	gene16274	3;GO:0004867,molecular_function serine-type endopeptidase inhibitor activity;GO:0005576,cellular_component extracellular region;GO:0008233,molecular_function peptidase activity	NA	PREDICTED: chelonianin-like [Chelonia mydas]
INPP1	2.02	2.70	1.96	0.88	0.77	0.94	1.32147623740547	1.07722536181017	6.16193196240723e-08	4.28435504680315e-07	AC_000159.1:5867806-5912531:-	gene1325	1;GO:0046854,biological_process phosphatidylinositol phosphorylation	INPP1; inositol polyphosphate 1-phosphatase [EC:3.1.3.57]; K01107	PREDICTED: inositol polyphosphate 1-phosphatase isoform X1 [Xenopus (Silurana) tropicalis]
TMEM187	4.25	4.02	4.92	1.47	2.55	1.85	1.18395479898861	1.41804994158416	6.63975040826605e-08	4.60111347386878e-07	AC_000187.1:40097487-40102141:+	gene31137	NA	NA	PREDICTED: transmembrane protein 187 [Xenopus (Silurana) tropicalis]
SMIM24	5.56	5.50	3.72	2.10	1.75	0.14	1.90160944199774	0.571138109711359	7.27054773963957e-08	5.02420757219748e-07	AC_000164.1:21659018-21664869:+	gene8944	1;GO:0016021,cellular_component integral component of membrane	NA	PREDICTED: transmembrane protein C19orf77 homolog [Alligator sinensis]
LOC104975176	1.68	2.19	1.78	0.37	0.93	0.49	1.69997557073291	0.409873178272353	1.06702628426762e-07	7.20896201091203e-07	AC_000176.1:62658146-62664480:+	gene23674	4;GO:0004871,molecular_function signal transducer activity;GO:0005834,cellular_component heterotrimeric G-protein complex;GO:0007186,biological_process G-protein coupled receptor signaling pathway;GO:0035556,biological_process intracellular signal transduction	NA	PREDICTED: regulator of G-protein signaling 9 [Alligator sinensis]
ZIC2	0.51	0.75	0.93	0.28	0.05	0.07	2.29906550103184	-0.19879377605705	1.58704804756856e-07	1.04271325136969e-06	AC_000169.1:80719189-80723706:+	gene15196	NA	NA	PREDICTED: zinc finger protein ZIC 2 [Pseudopodoces humilis]
SP100	0.97	0.99	1.57	0.45	0.37	0.13	1.8657713963353	0.171608209942423	4.30812417540004e-07	2.65087402780813e-06	AC_000159.1:119135750-119159458:+	gene2124	NA	SP100; nuclear body protein Sp100; K15413	PREDICTED: nuclear body protein SP140-like protein, partial [Latimeria chalumnae]
DUSP13	2.19	2.03	1.82	0.99	0.56	1.18	1.08607942878878	1.33926493556387	6.86840382845634e-07	4.08255555148331e-06	AC_000185.1:31044217-31057237:-	gene29628	NA	NA	PREDICTED: dual specificity protein phosphatase 13 isoform B-like isoform X2 [Chrysemys picta bellii]
LOC783134	0.76	1.19	0.99	0.17	0.19	0.51	1.67036668768877	0.321209060455696	7.75703189518041e-07	4.57786604142102e-06	AC_000175.1:63212782-63234221:+	gene21944	NA	NA	PREDICTED: leukocyte immunoglobulin-like receptor subfamily A member 6 [Chrysemys picta bellii]
CDHR5	1.46	1.50	1.71	0.56	1.04	0.73	1.01792896326068	1.60087085460333	8.36792367422934e-07	4.90341363176866e-06	AC_000186.1:50896192-50902675:+	gene30639	NA	NA	PREDICTED: cadherin-related family member 5 [Chaetura pelagica]
CCDC184	2.23	1.73	1.74	0.48	0.40	0.48	2.00777825783646	-0.199160295294914	8.67377596923572e-07	5.0647519253195e-06	AC_000162.1:32277007-32278883:-	gene5882	NA	NA	NA
SLCO4A1	0.53	0.50	0.71	0.18	0.15	0.20	1.64186521604219	0.19387652798111	9.01822551797618e-07	5.25717223596066e-06	AC_000170.1:55148430-55172559:-	gene15904	NA	NA	PREDICTED: solute carrier organic anion transporter family member 4A1 [Pelecanus crispus]
SCUBE2	0.50	0.52	0.33	0.15	0.18	0.07	1.77927714783545	0.113867366633801	9.3133652311277e-07	5.41650308732549e-06	AC_000172.1:44090649-44162339:+	gene17600	NA	NA	PREDICTED: signal peptide, CUB and EGF-like domain-containing protein 2, partial [Struthio camelus australis]
EGR2	0.84	0.83	1.17	0.35	0.32	0.16	1.75558044633647	0.0905726658954369	9.81915811868923e-07	5.69465286967533e-06	AC_000185.1:19011623-19018277:-	gene29495	NA	EGR2; early growth response protein 2; K12496	PREDICTED: E3 SUMO-protein ligase EGR2 [Chrysemys picta bellii]
GPR17	1.32	1.00	1.34	0.45	0.31	0.28	1.77771282738962	-0.034086836895422	1.15769200691106e-06	6.6457518491088e-06	AC_000159.1:4805764-4811802:-	gene1306	2;GO:0004930,molecular_function G-protein coupled receptor activity;GO:0016021,cellular_component integral component of membrane	NA	Uracil nucleotide/cysteinyl leukotriene receptor, partial [Tinamus guttatus]
FGFBP1	1.34	1.99	1.45	0.08	0.67	0.40	2.10078186116982	-0.22799125479111	1.16633108321565e-06	6.6860670086787e-06	AC_000163.1:115940213-115943190:-	gene8114	NA	NA	PREDICTED: fibroblast growth factor-binding protein 1 [Chrysemys picta bellii]
LOC101904339	3.41	2.35	2.94	1.40	1.44	1.25	1.08172067417326	1.36424769269223	1.32103058114809e-06	7.49780483780351e-06	AC_000187.1:40349815-40352226:-	gene31149	NA	NA	NA
CGNL1	0.38	0.37	0.40	0.06	0.22	0.10	1.66058453348494	0.216104087280319	2.5008910775061e-06	1.36014720258231e-05	AC_000167.1:52832413-53002871:-	gene12806	NA	CGNL1; cingulin-like protein 1; K21110	PREDICTED: cingulin-like protein 1 isoform X2 [Chrysemys picta bellii]
AQP1	3.71	2.91	2.21	1.32	0.87	1.40	1.25571520962818	0.951002088270324	2.83169312714254e-06	1.52139148921931e-05	AC_000161.1:65830988-65845186:-	gene4790	2;GO:0005215,molecular_function transporter activity;GO:0016021,cellular_component integral component of membrane	AQP1; aquaporin-1; K09864	Aquaporin-1 [Cuculus canorus]
VSIG8	1.68	2.29	1.61	0.36	0.87	0.99	1.32711904864825	0.885218214820332	3.05524778232094e-06	1.62950924909261e-05	AC_000160.1:9942872-9950904:+	gene2684	NA	NA	PREDICTED: V-set and immunoglobulin domain-containing protein 8, partial [Colius striatus]
GGT1	1.03	0.96	1.23	0.23	0.32	0.63	1.38497006005312	0.537459658407262	3.42561404155881e-06	1.80685490309334e-05	AC_000174.1:73435178-73453729:-	gene20378	NA	GGT1_5, CD224; gamma-glutamyltranspeptidase / glutathione hydrolase / leukotriene-C4 hydrolase [EC:2.3.2.2 3.4.19.13 3.4.19.14]; K18592	PREDICTED: gamma-glutamyltranspeptidase 1 isoform X14 [Gallus gallus]
LOC614376	7.14	3.57	5.28	2.64	0.00	1.55	1.79406867038682	0.113095760923516	4.11612666698412e-06	2.14450333356631e-05	AC_000160.1:103893050-103902768:-	gene4031	NA	H2B; histone H2B; K11252	PREDICTED: histone H2B 1/2-like [Clupea harengus]
PRR19	1.54	2.22	1.78	0.31	0.86	0.94	1.38364562840866	0.655284949795502	4.60139554732342e-06	2.37454969388071e-05	AC_000175.1:51304723-51307867:-	gene21313	NA	NA	PREDICTED: proline-rich protein 19 [Chrysemys picta bellii]
ATG9B	0.53	0.52	0.74	0.31	0.14	0.18	1.4219541619352	0.390556284964263	4.96642366714575e-06	2.54914326438982e-05	AC_000161.1:114393776-114404787:-	gene5408	NA	ATG9; autophagy-related protein 9; K17907	PREDICTED: autophagy-related protein 9B [Xenopus (Silurana) tropicalis]
WSCD2	1.23	1.26	1.03	0.44	0.28	0.71	1.23678841343203	0.686430655305075	7.00659223758586e-06	3.51065063628091e-05	AC_000174.1:66851334-66966781:-	gene20222	NA	NA	PREDICTED: WSC domain-containing protein 2 [Chrysemys picta bellii]
ZNF784	3.90	2.31	2.27	1.14	1.42	0.97	1.27979805407339	1.09404715423711	1.04778608729804e-05	5.11367405798507e-05	AC_000175.1:62371837-62374877:+	gene21879	NA	NA	PREDICTED: zinc finger protein 436-like [Xenopus (Silurana) tropicalis]
SOX8	1.30	1.57	1.42	0.71	0.34	0.85	1.08910679122172	0.905544909956177	1.06065284775933e-05	5.16249313557182e-05	AC_000182.1:787385-792410:+	gene27470	3;GO:0000981,molecular_function RNA polymerase II transcription factor activity, sequence-specific DNA binding;GO:0003677,molecular_function DNA binding;GO:0005634,cellular_component nucleus	NA	PREDICTED: transcription factor SOX-8-like [Alligator mississippiensis]
TNC	0.43	0.29	0.31	0.21	0.11	0.11	1.20414516248183	0.996178450913255	1.17188381960618e-05	5.67027293767339e-05	AC_000165.1:105965489-106067915:-	gene11011	3;GO:0007155,biological_process cell adhesion;GO:0031012,cellular_component extracellular matrix;GO:0042127,biological_process regulation of cell proliferation	TN; tenascin; K06252	Tenascin [Chelonia mydas]
SMIM1	12.96	16.54	21.28	10.64	2.95	6.89	1.24075222476218	1.65292412541061	1.3958259531869e-05	6.67833303970803e-05	AC_000173.1:50553078-50556851:-	gene19143	1;GO:0016021,cellular_component integral component of membrane	NA	PREDICTED: small integral membrane protein 1 [Alligator sinensis]
C18H19orf18	3.37	3.28	4.78	2.26	1.67	1.51	1.03278003014042	1.22061836930186	1.55988434878768e-05	7.4041227127591e-05	AC_000175.1:65627548-65637206:-	gene22089	NA	NA	NA
GBP4	1.58	1.30	1.11	0.58	0.60	0.75	1.03160678607488	1.11846818420138	1.63772379408902e-05	7.73255868694356e-05	AC_000160.1:54627196-54683058:+	gene3566	2;GO:0003924,molecular_function GTPase activity;GO:0005525,molecular_function GTP binding	GBP1_3_4_7; guanylate-binding protein 1/3/4/7; K20899	PREDICTED: interferon-induced guanylate-binding protein 1-like [Latimeria chalumnae]
FAT2	0.11	0.13	0.07	0.04	0.04	0.02	1.54210005106287	0.12580731659767	3.03827542854828e-05	0.000136623320085915	AC_000164.1:64773692-64778702:+	gene9671,gene9673	NA	NA	PREDICTED: protocadherin Fat 2 [Chrysemys picta bellii]
LSP1	1.29	1.88	0.99	0.42	0.39	0.84	1.27532906654974	0.836078520393199	3.68601378617988e-05	0.000163265942542036	AC_000186.1:50238209-50277092:-	gene30609	NA	LSP1; lymphocyte-specific protein 1; K14957	PREDICTED: lymphocyte-specific protein 1 isoform X2 [Aquila chrysaetos canadensis]
CHST6	1.90	1.87	1.72	1.10	0.79	0.77	1.01084121847653	0.85754460310273	3.73773813835717e-05	0.000165216958936364	AC_000175.1:2863505-2880579:-	gene20524	6;GO:0000139,cellular_component Golgi membrane;GO:0001517,molecular_function N-acetylglucosamine 6-O-sulfotransferase activity;GO:0005975,biological_process carbohydrate metabolic process;GO:0006044,biological_process N-acetylglucosamine metabolic process;GO:0016021,cellular_component integral component of membrane;GO:0018146,biological_process keratan sulfate biosynthetic process	CHST6; carbohydrate 6-sulfotransferase 6 [EC:2.8.2.-]; K09671	PREDICTED: carbohydrate sulfotransferase 6-like [Meleagris gallopavo]
C19H17orf97	1.66	1.11	1.38	0.38	0.32	0.54	1.68503038272791	-0.258417128017911	3.967193592974e-05	0.000174166394348781	AC_000176.1:22856071-22859358:-	gene22475	NA	NA	PREDICTED: uncharacterized protein C17orf97 homolog [Chelonia mydas]
BBC3	7.57	8.51	6.78	3.61	5.24	2.77	1.00054250023685	1.05393921489552	5.04000248342367e-05	0.000216966600144888	AC_000175.1:54675514-54678676:-	gene21476	NA	BBC3, PUMA; Bcl-2-binding component 3; K10132	NA
APOL3	1.23	0.85	1.09	0.31	0.75	0.40	1.17246990523713	0.785805874862569	5.13730759119004e-05	0.000220772591808378	AC_000162.1:75043323-75084996:+	gene6451,gene6456	4;GO:0005576,cellular_component extracellular region;GO:0006869,biological_process lipid transport;GO:0008289,molecular_function lipid binding;GO:0042157,biological_process lipoprotein metabolic process	NA	PREDICTED: apolipoprotein L3-like isoform X2 [Anolis carolinensis]
LOC509810	0.89	0.68	0.46	0.29	0.31	0.10	1.58801430032036	-0.0211847336166423	5.50425865886902e-05	0.000234673150859579	AC_000175.1:65197725-65211384:+	gene22068	NA	KRAB; KRAB domain-containing zinc finger protein; K09228	PREDICTED: zinc finger protein 883-like [Chrysemys picta bellii]
CCDC78	1.65	1.01	1.52	0.55	0.76	0.59	1.14102881362332	0.725538937753383	6.2367742937602e-05	0.000263101991026029	AC_000182.1:619930-623873:-	gene27461	NA	NA	PREDICTED: LOW QUALITY PROTEIN: coiled-coil domain-containing protein 78 [Pelodiscus sinensis]
CIDEC	1.85	2.38	2.46	1.13	0.73	1.06	1.12532263965969	0.466417904464379	8.017188223796e-05	0.000330679039699343	AC_000179.1:16908926-16918359:+	gene25258	2;GO:0005622,cellular_component intracellular;GO:0006915,biological_process apoptotic process	NA	fat-specific protein 27 [Coturnix coturnix]
RASGEF1B	1.18	0.94	0.92	0.53	0.21	0.50	1.21104226757852	0.331033936882046	9.77243318039695e-05	0.000395840953661575	AC_000163.1:97988419-98501775:-	gene7924	NA	NA	PREDICTED: ras-GEF domain-containing family member 1B isoform X2 [Chrysemys picta bellii]
CCDC92	1.99	1.89	2.46	0.84	1.08	1.14	1.03250881844925	0.73381848398273	9.79344248763717e-05	0.000396433185629697	AC_000174.1:54003919-54039858:+	gene19975	NA	NA	PREDICTED: coiled-coil domain-containing protein 92 [Cariama cristata]
LOC101904704	10.47	7.13	7.54	3.74	3.66	4.86	1.01508169447543	0.864008542524136	0.000103738874012435	0.000416667691057711	AC_000178.1:70832972-70834116:-	gene25012	NA	NA	PREDICTED: inverted formin-2 isoform X2 [Anolis carolinensis]
PANX2	1.29	0.79	0.94	0.63	0.36	0.38	1.1023974772618	0.725069521760097	0.000103867209347395	0.000416942149664927	AC_000162.1:121170978-121178484:+	gene7190	2;GO:0005921,cellular_component gap junction;GO:0016021,cellular_component integral component of membrane	NA	PREDICTED: pannexin-2 isoform X1 [Chrysemys picta bellii]
FBXO32	1.95	1.45	1.37	0.64	0.96	0.53	1.19930861484778	0.493196801194743	0.00010986162424145	0.000438845387338472	AC_000171.1:17897046-17952249:+	gene16650	7;GO:0005654,cellular_component nucleoplasm;GO:0005829,cellular_component cytosol;GO:0014894,biological_process response to denervation involved in regulation of muscle adaptation;GO:0016567,biological_process protein ubiquitination;GO:0019005,cellular_component SCF ubiquitin ligase complex;GO:0030018,cellular_component Z disc;GO:0071549,biological_process cellular response to dexamethasone stimu…	FBXO25_32; F-box protein 25/32; K10305	hypothetical protein RCJMB04_35f9 [Gallus gallus]
IGIP	11.09	13.11	10.81	5.13	3.82	7.13	1.05898403365207	0.493532588785092	0.000173565698642652	0.000662603471502292	AC_000164.1:52997612-52998024:+	gene9481	NA	NA	NA
SEMA6D	0.39	0.34	0.39	0.17	0.14	0.14	1.25306428695412	0.0299314513073973	0.000183915740558744	0.000695695902491488	AC_000167.1:62863666-62920660:-	gene12902	NA	SEMA6; semaphorin 6; K06842	PREDICTED: semaphorin-6D isoform X7 [Aptenodytes forsteri]
ANG	3.39	2.49	3.27	1.14	1.58	1.28	1.19840709173908	0.19419133702709	0.000310530889141324	0.00111098266507148	AC_000167.1:26429015-26445589:-	gene12411	2;GO:0003676,molecular_function nucleic acid binding;GO:0004519,molecular_function endonuclease activity	ANG, RNASE5; angiogenin [EC:3.1.27.-]; K16631	angiogenin 4 precursor [Gallus gallus]
MCC	0.51	0.52	0.82	0.21	0.27	0.39	1.03822409705259	0.703140106248626	0.000367293616626971	0.00128989277757706	AC_000167.1:396350-938347:+	gene11885	NA	NA	PREDICTED: colorectal mutant cancer protein isoform X6 [Chrysemys picta bellii]
TFR2	0.68	0.70	0.56	0.33	0.13	0.43	1.04474848552026	0.409816096767887	0.000382668363784874	0.00133820711832462	AC_000182.1:36470133-36482531:+	gene28193	NA	NA	PREDICTED: transferrin receptor protein 2-like isoform X2 [Pelodiscus sinensis]
C29H11orf86	2.88	3.41	3.43	1.23	1.92	0.93	1.27553468204152	-0.00744143146005441	0.000391938929026075	0.00136754401128553	AC_000186.1:45624665-45626152:+	gene30506	NA	NA	NA
NMB	2.32	3.11	3.13	0.88	2.02	0.59	1.35609799786843	-0.12692358660527	0.000645711253102042	0.00212909733322249	AC_000178.1:22741469-22744793:-	gene24403	NA	NMB; neuromedin B; K05223	PREDICTED: neuromedin-B-like [Notothenia coriiceps]
PTPN22	0.43	0.47	0.39	0.29	0.07	0.15	1.26462053184651	-0.198585877095495	0.000709184771922531	0.00231867550166768	AC_000160.1:29666148-29722631:+	gene3309	NA	NA	PREDICTED: tyrosine-protein phosphatase non-receptor type 22 [Chelonia mydas]
NXPH4	1.32	2.14	0.84	0.49	0.85	0.43	1.30551782537913	0.126368059064557	0.00074609057611832	0.00242910024664335	AC_000162.1:56547511-56556982:-	gene6095	NA	NA	PREDICTED: neurexophilin-4 isoform X2 [Anolis carolinensis]
TNFRSF11B	0.81	1.52	1.21	0.28	0.72	0.61	1.1380940901943	0.23869584065603	0.000953706751620824	0.00302104504705616	AC_000171.1:47432902-47461081:+	gene16885	2;GO:0006915,biological_process apoptotic process;GO:0007165,biological_process signal transduction	TNFRSF11B, OPG; tumor necrosis factor receptor superfamily member 11B; K05148	Tumor necrosis factor receptor superfamily member 11B [Struthio camelus australis]
XIRP1	0.14	0.23	0.29	0.08	0.07	0.13	1.17386074076989	0.0180234222350539	0.00105656477342254	0.00331137005124929	AC_000179.1:12549675-12558912:-	gene25169	4;GO:0003779,molecular_function actin binding;GO:0007507,biological_process heart development;GO:0030036,biological_process actin cytoskeleton organization;GO:0030054,cellular_component cell junction	NA	Xin actin-binding repeat-containing protein 1 [Buceros rhinoceros silvestris]
GRXCR2	1.10	1.37	1.51	0.69	0.74	0.15	1.34137644381054	-0.272811153963055	0.00114370001748815	0.00355929310858713	AC_000164.1:59053806-59075334:-	gene9588	NA	NA	PREDICTED: glutaredoxin domain-containing cysteine-rich protein 2 [Chelonia mydas]
TEX13B	0.96	0.96	0.93	0.33	0.58	0.46	1.06760292118619	0.149508143094981	0.00119063726768515	0.003690559223087	AC_000187.1:60846717-60852648:-	gene31374	NA	NA	NA
LHX1	1.68	1.27	1.12	0.33	1.10	0.61	1.06592717567476	0.484555930584139	0.00121793227202451	0.00376857577364653	AC_000176.1:13611603-13617412:+	gene22270	4;GO:0005634,cellular_component nucleus;GO:0006355,biological_process regulation of transcription, DNA-templated;GO:0043565,molecular_function sequence-specific DNA binding;GO:0046872,molecular_function metal ion binding	NA	PREDICTED: LIM/homeobox protein Lhx1 [Alligator mississippiensis]
KREMEN2	1.15	0.79	0.93	0.58	0.21	0.55	1.01844863163934	0.279941723191141	0.00127126810651255	0.00391409289752598	AC_000182.1:2372002-2377364:+	gene27566	NA	NA	PREDICTED: kremen protein 2 isoform X1 [Python bivittatus]
MYCL	1.28	1.18	0.78	0.72	0.46	0.29	1.11681318954835	0.137541155058694	0.00140898325867009	0.00428705349922886	AC_000160.1:106787215-106794123:+	gene4086	NA	NA	PREDICTED: protein L-Myc [Chrysemys picta bellii]
ITPKA	0.80	0.98	0.91	0.16	0.79	0.29	1.19691234631211	0.0553056079456013	0.00141903545858508	0.0043144657218274	AC_000167.1:37035179-37043518:+	gene12636	NA	ITPK; 1D-myo-inositol-triphosphate 3-kinase [EC:2.7.1.127]; K00911	PREDICTED: inositol-trisphosphate 3-kinase A isoform X1 [Haliaeetus leucocephalus]
FSD2	0.73	0.43	0.69	0.33	0.28	0.28	1.04012486013158	0.259164097183297	0.00153958482239598	0.00463781243464963	AC_000178.1:23501225-23545997:-	gene24418	NA	NA	PREDICTED: fibronectin type III and SPRY domain-containing protein 2 [Chrysemys picta bellii]
CFAP45	0.51	0.80	0.72	0.16	0.27	0.49	1.09273894421684	0.0179875953805214	0.0016606230064706	0.00495432503204485	AC_000160.1:9901067-9930297:+	gene2683	NA	NA	PREDICTED: coiled-coil domain-containing protein 19, mitochondrial, partial [Pelodiscus sinensis]
TBX6	0.72	1.14	1.41	0.65	0.30	0.56	1.02060122287655	0.270392782646657	0.00181970711080793	0.00535174998868181	AC_000182.1:26455574-26459282:+	gene27928	6;GO:0003677,molecular_function DNA binding;GO:0003700,molecular_function DNA binding transcription factor activity;GO:0005249,molecular_function voltage-gated potassium channel activity;GO:0005634,cellular_component nucleus;GO:0006351,biological_process transcription, DNA-templated;GO:0016021,cellular_component integral component of membrane	NA	T-box transcription factor TBX6, partial [Ophiophagus hannah]
LINGO1	0.37	0.62	0.73	0.21	0.34	0.21	1.16888475473415	-0.14064109266114	0.0020051604412258	0.00581857522470268	AC_000178.1:33291470-33509117:-	gene24551	NA	NA	PREDICTED: leucine-rich repeat and immunoglobulin-like domain-containing nogo receptor-interacting protein 1-like [Falco cherrug]
HAVCR1	1.40	1.29	1.66	0.65	0.60	0.80	1.04837784320837	-0.00754251681707822	0.00201154566545231	0.00583028800885768	AC_000164.1:70727624-70734079:-	gene9705,gene9717	NA	NA	PREDICTED: hepatitis A virus cellular receptor 1 homolog isoform X2 [Melopsittacus undulatus]
THBS4	0.55	0.44	0.35	0.26	0.30	0.10	1.07398124829836	0.160611431488068	0.00232483154838578	0.00662302367803428	AC_000167.1:10945424-10999249:+	gene11990	NA	THBS2S; thrombospondin 2/3/4/5; K04659	PREDICTED: thrombospondin-4 isoform X2 [Chelonia mydas]
ANGPTL6	1.11	0.59	1.14	0.73	0.22	0.32	1.07925659414807	0.193908518511234	0.00241211082442789	0.00684424038453923	AC_000164.1:15880654-15890001:-	gene8691	NA	NA	PREDICTED: angiopoietin-related protein 6 [Chrysemys picta bellii]
AURKC	0.72	0.99	1.31	0.58	0.22	0.58	1.01952516768703	-0.0860124076978694	0.00346281893757977	0.00936115134704913	AC_000175.1:64594949-64602282:+	gene22034	NA	NA	PREDICTED: aurora kinase C-like [Chrysemys picta bellii]
LOC101903965	3.10	2.32	2.58	0.57	2.19	1.15	1.1080032222369	-0.113321719267823	0.0039518737802095	0.0105273031736811	AC_000177.1:71801609-71803797:+	gene24186	NA	NA	PREDICTED: aryl hydrocarbon receptor repressor, partial [Merops nubicus]
LOC101907065	2.09	1.68	1.53	0.66	1.17	0.75	1.07448144091851	-0.0862633415002278	0.00448212341383117	0.0117581132295622	AC_000169.1:76046857-76074147:+	gene15144	NA	NA	PREDICTED: multidrug resistance-associated protein 4-like, partial [Phalacrocorax carbo]
DLL4	0.38	0.49	0.59	0.19	0.34	0.17	1.07801101852522	-0.19776218507536	0.00456106764510148	0.0119450117204799	AC_000167.1:36577284-36586360:+	gene12625	NA	DLL; delta; K06051	PREDICTED: delta-like protein 4 isoform X1 [Melopsittacus undulatus]
LOC100848357	1.68	3.04	2.42	0.98	1.70	0.74	1.08126884691206	-0.0856222078883417	0.00494064794935371	0.0128227481596464	AC_000176.1:27061395-27068827:-	gene22611	NA	NA	NA
LOC100139766	0.31	0.43	0.43	0.14	0.23	0.17	1.10079518256769	-0.303617316578684	0.00533962956766755	0.0137318985835727	NW_003100704.1:16597-24698:+	gene32417	NA	LILR, CD85; leukocyte immunoglobulin-like receptor; K06512	PREDICTED: leukocyte immunoglobulin-like receptor subfamily A member 2 [Chrysemys picta bellii]
MYOM3	0.20	0.28	0.23	0.03	0.18	0.13	1.11616236950716	-0.168964022577301	0.00535158572232746	0.0137597949864939	AC_000159.1:129386311-129438822:+	gene2363	NA	NA	Myomesin-3, partial [Haliaeetus albicilla]
PTER	0.58	1.15	1.20	0.43	0.45	0.49	1.04855111516301	-0.1688853766979	0.00647247973842509	0.0162908022781573	AC_000170.1:31202443-31278303:+	gene15535	NA	NA	PREDICTED: phosphotriesterase-related protein [Alligator mississippiensis]
TMEM140	2.25	1.99	1.14	1.00	1.08	0.56	1.04576540110422	-0.273069698985003	0.010023292434024	0.0237584190982948	AC_000161.1:99699930-99714030:+	gene5122	NA	NA	PREDICTED: transmembrane protein 140 isoform X2 [Pelodiscus sinensis]
