# Supplementary material for: The Identification of a Novel Nucleomodulin MbovP467 of Mycoplasmopsis bovis and Its Potential Contribution in Pathogenesis
Source: Cells. 2024 Mar 29;13(7):604. doi: 10.3390/cells13070604 (PMC11011252; doi:10.3390/cells13070604)
Supplement: Supplementary file 1 [file cells-13-00604-s001.zip › Table S3 Treatment_vs_Con.DEG_down.anno.xls]

Gene	Treatment_1	Treatment_2	Treatment_3	Con_1	Con_2	Con_3	logFC	logCPM	PValue	FDR	GeneInfo	GeneName	GO	KEGG	NR
TAGLN	73.10	66.39	71.93	163.66	174.99	193.03	-1.34669762540657	6.19360999928632	3.64350451878105e-104	8.37398788566511e-102	AC_000172.1:28318369-28323667:+	gene17398	NA	NA	PREDICTED: transgelin [Melopsittacus undulatus]
EGR1	6.51	7.10	6.06	15.86	14.44	13.86	-1.18464444884095	4.05930020627665	2.06848916368389e-39	1.22832626844406e-37	AC_000164.1:51438971-51441815:+	gene9451	NA	EGR1; early growth response protein 1; K09203	PREDICTED: early growth response protein 1 [Chrysemys picta bellii]
TMC2	1.43	1.45	1.38	2.99	2.61	3.03	-1.04404746651777	2.5074466743218	2.88392276469495e-15	4.51353914661148e-14	AC_000170.1:53003429-53109440:-	gene15834	NA	NA	PREDICTED: transmembrane channel-like protein 2 [Acanthisitta chloris]
FAM184B	0.47	0.39	0.36	1.08	1.27	1.22	-1.53638651298655	1.31326267500076	1.12925311493443e-14	1.66366058686754e-13	AC_000163.1:38613842-38735180:-	gene7509	NA	NA	PREDICTED: protein FAM184B isoform X2 [Chrysemys picta bellii]
DNHD1	0.04	0.05	0.07	0.15	0.20	0.10	-1.50531541950544	0.508119940993923	2.89794136149044e-07	1.82848755655607e-06	AC_000172.1:47107844-47171654:-	gene17684	NA	NA	PREDICTED: dynein heavy chain domain-containing protein 1 [Chelonia mydas]
C8H9orf131	0.09	0.10	0.12	0.45	0.30	0.31	-1.78290580996235	-0.180655804286201	7.16433766879362e-07	4.24828451062578e-06	AC_000165.1:59723522-59730263:+	gene10415	NA	NA	NA
CD68	1.79	1.58	1.69	2.65	4.53	3.28	-1.02877745951531	1.34289614662409	2.07277210777553e-06	1.14030029386534e-05	AC_000176.1:27921926-27923983:+	gene22687	NA	CD68; CD68 antigen; K06501	PREDICTED: macrosialin [Alligator mississippiensis]
LOC782114	0.72	1.16	0.94	3.18	1.39	2.47	-1.38302271765294	0.11775692086861	4.24779060575345e-05	0.000185696827079979	AC_000160.1:119879230-119880026:-	gene4276	NA	LYPLA1; lysophospholipase I [EC:3.1.1.5]; K06128	PREDICTED: acyl-protein thioesterase 1 [Zonotrichia albicollis]
SLC26A7	0.22	0.14	0.17	0.61	0.57	0.33	-1.49128169331474	-0.415589773796575	9.72922042123184e-05	0.000394475739746405	AC_000171.1:75394564-75562455:-	gene17059	NA	SLC26A7, SUT2; solute carrier family 26 (anion exchange transporter), member 7; K13962	PREDICTED: anion exchange transporter [Pelodiscus sinensis]
M1AP	0.46	0.63	0.40	1.10	0.88	1.07	-1.07345272038336	0.413822425969435	9.88177446838872e-05	0.000399466766888582	AC_000168.1:9972745-10068282:+	gene13462	NA	NA	PREDICTED: meiosis 1 arrest protein [Latimeria chalumnae]
LOC107131641	0.97	1.27	1.47	3.13	2.89	1.72	-1.07594456141261	0.55121432854157	0.000136558477845884	0.000533635789844229	AC_000179.1:304835-323395:-	gene25059	NA	NA	NA
KLHL3	0.27	0.46	0.63	0.73	1.01	1.15	-1.11794460160559	0.365834872382216	0.000225266945977082	0.000834563601946736	AC_000164.1:50661426-50788912:-	gene9424	NA	NA	PREDICTED: kelch-like protein 3 isoform X1 [Chrysemys picta bellii]
FAM171A2	0.44	0.48	0.32	0.93	1.16	0.52	-1.0589195617399	0.635785061353678	0.000240437332533831	0.00088338298818158	AC_000176.1:44782255-44792888:-	gene23247	NA	NA	PREDICTED: protein FAM171A2 [Chrysemys picta bellii]
TMEM238	1.12	1.14	3.62	4.90	5.86	3.80	-1.31989185400656	-0.151965012693076	0.000538583095881747	0.00181640076168162	AC_000175.1:62550523-62551896:+	gene21894	NA	NA	PREDICTED: transmembrane protein 238 isoform X1 [Anolis carolinensis]
MANSC4	0.49	0.53	0.63	0.91	1.18	1.37	-1.07455261650144	-0.138519296682115	0.00131080166017704	0.0040218351174375	AC_000162.1:82472904-82483555:+	gene6524	1;GO:0016021,cellular_component integral component of membrane	NA	MANSC domain-containing protein 4 [Chelonia mydas]
HIST1H1B	0.54	1.07	1.00	1.42	1.73	2.01	-1.01944246702687	-0.0969565636569217	0.00365649684954454	0.00983332229679248	AC_000180.1:30728947-30729850:+	gene26507	NA	NA	PREDICTED: histone H1.10 [Melopsittacus undulatus]
TMEM30C	0.71	0.42	0.28	0.99	0.69	1.27	-1.0605421655365	-0.25593503616036	0.00383759187671843	0.0102758042679509	AC_000158.1:44126539-44152037:+	gene229	NA	NA	PREDICTED: cell cycle control protein 50C-like [Alligator mississippiensis]
SLC2A12	0.28	0.10	0.29	0.27	0.59	0.67	-1.15522496504627	-0.415900820067489	0.00427433771865205	0.0112678006427763	AC_000166.1:73190763-73222966:-	gene11574,gene11575	NA	NA	PREDICTED: solute carrier family 2, facilitated glucose transporter member 12 [Chrysemys picta bellii]
KCNQ5	0.22	0.26	0.10	0.53	0.48	0.21	-1.071526412686	-0.333392914958994	0.00603245966705255	0.0153074743258616	AC_000166.1:12240297-12867657:+	gene11098	NA	KCNQ5, KV7.5; potassium voltage-gated channel KQT-like subfamily member 5; K04930	PREDICTED: potassium voltage-gated channel subfamily KQT member 5-like isoform X3 [Zonotrichia albicollis]
LOC785855	2.14	1.40	2.96	0.66	12.77	1.16	-1.07482578659804	0.177401494090962	0.0083036567640667	0.0202349664439096	AC_000176.1:38515997-38517214:+	gene22961	4;GO:0003700,molecular_function DNA binding transcription factor activity;GO:0005634,cellular_component nucleus;GO:0007275,biological_process multicellular organism development;GO:0043565,molecular_function sequence-specific DNA binding	NA	HoxB8 [Ichthyophis bannanicus]
